# Supplementary material for: Application of Pedimap: a pedigree visualization tool to facilitate the decisioning of rice breeding in Sri Lanka
Source: Sci Rep. 2020 Aug 31;10:14255. doi: 10.1038/s41598-020-71260-y (PMC7459290; doi:10.1038/s41598-020-71260-y)
Supplement: Supplementary file 1 — Supplementary Information 1. [file 41598_2020_71260_MOESM1_ESM.xlsx]

## Sheet: Title Page
Application of Pedimap - a pedigree visualization tool to facilitate the decisioning of rice breeding in Sri Lanka
	Running Title: Pedimap based decisioning for rice breeding
Rasika Rathnayake1, Shehan Sahibdeen1, Kapila Udawela2, Cholani Weebadde3,
Wijayasiri Weerakoon4, Suneth Sooriyapathirana1,5*
1Department of Molecular Biology and Biotechnology, Faculty of Science, University of Peradeniya, Peradeniya, Sri Lanka 2Rice Research and Development Institute, Bathalagoda, Sri Lanka 3Department of Plant, Soil and Microbial Sciences, College of Agriculture and Natural Resources, Michigan State University, East Lansing, MI, 48824, USA. 4Department of Agriculture, Peradeniya, Sri Lanka. 5Postgrad…
*Corresponding Author: sunethuop@gmail.com, ORCID: http://orcid.org/0000-0002-5592-1742 Tel.: +94 774464293

## Sheet: Supplementary Table S1
Supplementary Table S1. Varietal data
NAME	PARENT1	PARENT2	Average Yeild t/ha	Maturity Days Yala	Maturity Days Maha	Height cm	Basal Leaf sheath color	Additional color patterns	Redommendation	BL	BLB	BPH	GM	PDT	Brown rice recovery	Milling recovery	Head rice recovery	Amylose content	Gelatinization temperature	1000 rain weight	Grain Shape	Pericap color	Bushel weight	Buff color presence
Murungakayan_302	-	-	2.5	-	-	-	-	-	-	-	-	R	-	High	-	-	-	-	-	-	-	-	-	-
Mas	-	-	3.5	-	-	-	-	-	-	-	-	-	-	High	-	-	-	-	-	-	-	-	-	-
HerathBanda	-	-	-	-	-	-	-	-	-	-	-	-	-	-	-	-	-	-	-	-	-	-	-	-
Kuruluthudu	-	-	-	-	-	-	-	-	-	-	-	-	-	-	-	-	-	-	-	-	-	-	-	-
Madathawalu	-	-	-	-	-	-	-	-	-	-	-	-	-	-	-	-	-	-	-	-	-	-	-	-
Masuran	-	-	-	-	-	-	-	-	-	-	-	-	-	-	-	-	-	-	-	-	-	-	-	-
RathSuwandal	-	-	-	-	-	-	-	-	-	-	-	-	-	-	-	-	-	-	-	-	-	-	-	-
Rathdel	-	-	-	-	-	-	-	-	-	-	-	-	-	High	-	-	-	-	-	-	-	-	-	-
Sulai	-	-	-	-	-	-	-	-	-	-	-	R	-	-	-	-	-	-	-	-	-	-	-	-
Thatuvee	-	-	-	-	-	-	-	-	-	-	-	-	-	-	-	-	-	-	-	-	-	-	-	-
Suwadhal	-	-	-	-	-	-	-	-	-	-	-	-	-	Moderate	-	-	-	-	-	-	-	-	-	-
Podiwee_A8	-	-	-	-	-	-	-	-	-	-	-	-	-	-	-	-	-	-	-	-	-	-	-	-
Pachchaperumal	-	-	3.5	-	-	-	-	-	-	-	-	-	-	-	-	-	-	-	-	-	-	-	-	-
H5	-	-	4	-	-	-	-	-	-	-	-	-	-	-	-	-	-	-	-	-	-	-	-	-
Engkatek	-	-	-	-	-	-	-	-	-	-	-	-	-	-	-	-	-	-	-	-	-	-	-	-
71_555	-	-	-	-	-	-	-	-	-	-	-	-	-	-	-	-	-	-	-	-	-	-	-	-
1280	-	-	-	-	-	-	-	-	-	-	-	-	-	-	-	-	-	-	-	-	-	-	-	-
Pokkali	-	-	-	-	-	-	-	-	-	-	-	-	-	Moderate	-	-	-	-	-	-	-	-	-	-
H501	-	-	-	-	-	-	-	-	-	-	-	-	-	-	-	-	-	-	-	-	-	-	-	-
Dee_Geo_Woo_Gen	-	-	-	-	-	-	-	-	-	-	-	-	-	-	-	-	-	-	-	-	-	-	-	-
IR262	-	-	-	-	-	-	-	-	-	-	-	-	-	-	-	-	-	-	-	-	-	-	-	-
Remadja	-	-	-	-	-	-	-	-	-	-	-	-	-	-	-	-	-	-	-	-	-	-	-	-
IR8	-	-	-	-	-	-	-	-	-	-	-	-	-	-	-	-	-	-	-	-	-	-	-	-
Ptb33	-	-	-	-	-	-	-	-	-	-	-	R	-	-	-	-	-	-	-	-	-	-	-	-
Bg96_3	-	-	-	-	-	-	-	-	-	-	-	-	-	-	-	-	-	-	-	-	-	-	-	-
75_1870	-	-	-	-	-	-	-	-	-	-	-	-	-	-	-	-	-	-	-	-	-	-	-	-
Ainantsao	-	-	-	-	-	-	-	-	-	-	-	-	-	-	-	-	-	-	-	-	-	-	-	-
Ld125	-	-	-	-	-	-	-	-	-	-	-	-	-	-	-	-	-	-	-	-	-	-	-	-
Bw248_1	-	-	-	-	-	-	-	-	-	-	-	-	-	-	-	-	-	-	-	-	-	-	-	-
Bw259_3	-	-	-	-	-	-	-	-	-	-	-	-	-	-	-	-	-	-	-	-	-	-	-	-
Bw242_5_5	-	-	-	-	-	-	-	-	-	-	-	-	-	-	-	-	-	-	-	-	-	-	-	-
IR5	-	-	-	-	-	-	-	-	-	-	-	-	-	-	-	-	-	-	-	-	-	-	-	-
Panduruwee	-	-	2.5	-	-	-	-	-	-	-	-	-	-	-	-	-	-	-	-	-	-	-	-	-
Ob667	-	-	-	-	-	-	-	-	-	-	-	-	-	-	-	-	-	-	-	-	-	-	-	-
Bg401_1	-	-	-	-	-	-	-	-	-	-	-	-	-	-	-	-	-	-	-	-	-	-	-	-
80_3717	-	-	-	-	-	-	-	-	-	-	-	-	-	-	-	-	-	-	-	-	-	-	-	-
IR841	-	-	-	-	-	-	-	-	-	-	-	-	-	-	-	-	-	-	-	-	-	-	-	-
Bg275_6	-	-	-	-	-	-	-	-	-	-	-	-	-	-	-	-	-	-	-	-	-	-	-	-
Bg367_7	-	-	4.5	-	-	-	-	-	-	-	-	-	-	-	-	-	-	-	-	-	-	-	-	-
At66_2	-	-	-	-	-	-	-	-	-	-	-	-	-	-	-	-	-	-	-	-	-	-	-	-
Bg367_4	-	-	-	-	-	-	-	-	-	-	-	-	-	-	-	-	-	-	-	-	-	-	-	-
Bg94_1(R)	-	-	-	-	-	-	-	-	-	-	-	-	-	-	-	-	-	-	-	-	-	-	-	-
Hondarawala_502	-	-	-	-	-	-	-	-	-	-	-	-	-	Moderate	-	-	-	-	-	-	-	-	-	-
IR2071_586	-	-	-	-	-	-	-	-	-	-	-	-	-	-	-	-	-	-	-	-	-	-	-	-
83_1026	-	-	-	-	-	-	-	-	-	-	-	-	-	-	-	-	-	-	-	-	-	-	-	-
IR50	-	-	-	-	-	-	-	-	-	-	-	-	-	-	-	-	-	-	-	-	-	-	-	-
Basmathi_442	-	-	-	-	-	-	-	-	-	-	-	-	-	-	-	-	-	-	-	-	-	-	-	-
Bg12_1	-	-	-	-	-	-	-	-	-	-	-	-	-	-	-	-	-	-	-	-	-	-	-	-
Bg1492	-	-	-	-	-	-	-	-	-	-	-	-	-	-	-	-	-	-	-	-	-	-	-	-
88_5089	-	-	-	-	-	-	-	-	-	-	-	-	-	-	-	-	-	-	-	-	-	-	-	-
84_3346	-	-	-	-	-	-	-	-	-	-	-	-	-	-	-	-	-	-	-	-	-	-	-	-
IR36	-	-	-	-	-	-	-	-	-	-	-	-	-	-	-	-	-	-	-	-	-	-	-	-
Senerang	-	-	-	-	-	-	-	-	-	-	-	-	-	-	-	-	-	-	-	-	-	-	-	-
Bg1203	-	-	-	-	-	-	-	-	-	-	-	-	-	-	-	-	-	-	-	-	-	-	-	-
Bw267_3_11M	-	-	-	-	-	-	-	-	-	-	-	-	-	-	-	-	-	-	-	-	-	-	-	-
At85_2	-	-	-	-	-	-	-	-	-	-	-	-	-	-	-	-	-	-	-	-	-	-	-	-
IR49517_41_1_2_3	-	-	-	-	-	-	-	-	-	-	-	-	-	-	-	-	-	-	-	-	-	-	-	-
Bg2225_1	-	-	-	-	-	-	-	-	-	-	-	-	-	-	-	-	-	-	-	-	-	-	-	-
Bg96_3298	-	-	-	-	-	-	-	-	-	-	-	-	-	-	-	-	-	-	-	-	-	-	-	-
Bg_CMS_1A	-	-	-	-	-	-	-	-	-	-	-	-	-	-	-	-	-	-	-	-	-	-	-	-
IR54742_22_19_3R	-	-	-	-	-	-	-	-	-	-	-	-	-	-	-	-	-	-	-	-	-	-	-	-
MR1523	-	-	-	-	-	-	-	-	-	-	-	-	-	-	-	-	-	-	-	-	-	-	-	-
87_519	-	-	-	-	-	-	-	-	-	-	-	-	-	-	-	-	-	-	-	-	-	-	-	-
Ob2552	-	-	-	-	-	-	-	-	-	-	-	-	-	-	-	-	-	-	-	-	-	-	-	-
Bg2426_2	-	-	-	-	-	-	-	-	-	-	-	-	-	-	-	-	-	-	-	-	-	-	-	-
Ld98_152	-	-	-	-	-	-	-	-	-	-	-	-	-	-	-	-	-	-	-	-	-	-	-	-
At01	-	-	-	-	-	-	-	-	-	-	-	-	-	-	-	-	-	-	-	-	-	-	-	-
Ld4_9_11	-	-	-	-	-	-	-	-	-	-	-	-	-	-	-	-	-	-	-	-	-	-	-	-
Ld99_17_4	-	-	-	-	-	-	-	-	-	-	-	-	-	-	-	-	-	-	-	-	-	-	-	-
Nonabokra	-	-	-	-	-	-	-	-	-	-	-	-	-	-	-	-	-	-	-	-	-	-	-	-
IR555178	-	-	-	-	-	-	-	-	-	-	-	-	-	-	-	-	-	-	-	-	-	-	-	-
IR65515_47_2_1_91	-	-	-	-	-	-	-	-	-	-	-	-	-	-	-	-	-	-	-	-	-	-	-	-
Ld99_11_48	-	-	-	-	-	-	-	-	-	-	-	-	-	-	-	-	-	-	-	-	-	-	-	-
Bg96_1520	-	-	-	-	-	-	-	-	-	-	-	-	-	-	-	-	-	-	-	-	-	-	-	-
IR70422_66_5_2	-	-	-	-	-	-	-	-	-	-	-	-	-	-	-	-	-	-	-	-	-	-	-	-
Bg98_2571	-	-	-	-	-	-	-	-	-	-	-	-	-	-	-	-	-	-	-	-	-	-	-	-
Ld12_38_1	-	-	3.5	-	-	-	-	-	-	-	-	-	-	-	-	-	-	-	-	-	-	-	-	-
UnP1	-	-	-	-	-	-	-	-	-	-	-	-	-	-	-	-	-	-	-	-	-	-	-	-
UnP2	-	-	-	-	-	-	-	-	-	-	-	-	-	-	-	-	-	-	-	-	-	-	-	-
Ob678	-	-	3.5	-	-	-	-	-	-	-	-	-	-	-	-	-	-	-	-	-	-	-	-	-
ZX788	-	-	-	-	-	-	-	-	-	-	-	-	-	-	-	-	-	-	-	-	-	-	-	-
IR42	-	-	-	-	-	-	-	-	-	-	-	-	-	-	-	-	-	-	-	-	-	-	-	-
C104	-	-	3	-	-	-	-	-	-	-	-	-	-	-	-	-	-	-	-	-	-	-	-	-
At04	-	-	-	-	-	-	-	-	-	-	-	-	-	-	-	-	-	-	-	-	-	-	-	-
IR8_246	-	-	-	-	-	-	-	-	-	-	-	-	-	-	-	-	-	-	-	-	-	-	-	-
IR246	-	-	-	-	-	-	-	-	-	-	-	-	-	-	-	-	-	-	-	-	-	-	-	-
IR20	-	-	4.5	-	-	-	-	-	-	-	-	-	-	-	-	-	-	-	-	-	-	-	-	-
Ob677	-	-	-	-	-	-	-	-	-	-	-	-	-	-	-	-	-	-	-	-	-	-	-	-
Bg400	-	-	-	-	-	-	-	-	-	-	-	-	-	-	-	-	-	-	-	-	-	-	-	-
Bg73_797	-	-	-	-	-	-	-	-	-	-	-	-	-	-	-	-	-	-	-	-	-	-	-	-
Ld335	-	-	-	-	-	-	-	-	-	-	-	-	-	-	-	-	-	-	-	-	-	-	-	-
9_3R	-	-	-	-	-	-	-	-	-	-	-	-	-	-	-	-	-	-	-	-	-	-	-	-
Ob2547	-	-	-	-	-	-	-	-	-	-	-	-	-	-	-	-	-	-	-	-	-	-	-	-
At03_105	-	-	-	-	-	-	-	-	-	-	-	-	-	-	-	-	-	-	-	-	-	-	-	-
94_2236	-	-	4	-	-	-	-	-	-	-	-	-	-	-	-	-	-	-	-	-	-	-	-	-
CR9413	-	-	-	-	-	-	-	-	-	-	-	-	-	-	-	-	-	-	-	-	-	-	-	-
IR46	-	-	-	-	-	-	-	-	-	-	-	-	-	-	-	-	-	-	-	-	-	-	-	-
Bg797	-	-	-	-	-	-	-	-	-	-	-	-	-	-	-	-	-	-	-	-	-	-	-	-
85_1580	-	-	-	-	-	-	-	-	-	-	-	-	-	-	-	-	-	-	-	-	-	-	-	-
Senerang_M_17	-	-	-	-	-	-	-	-	-	-	-	-	-	-	-	-	-	-	-	-	-	-	-	-
IR_50	-	-	-	-	-	-	-	-	-	-	-	-	-	-	-	-	-	-	-	-	-	-	-	-
Co_10	-	-	-	-	-	-	-	-	-	-	-	-	-	-	-	-	-	-	-	-	-	-	-	-
84_1587	-	-	-	-	-	-	-	-	-	-	-	-	-	-	-	-	-	-	-	-	-	-	-	-
Bg731_2	-	-	-	-	-	-	-	-	-	-	-	-	-	-	-	-	-	-	-	-	-	-	-	-
IR4432_52_6_4	-	-	-	-	-	-	-	-	-	-	-	-	-	-	-	-	-	-	-	-	-	-	-	-
76_3990	-	-	-	-	-	-	-	-	-	-	-	-	-	-	-	-	-	-	-	-	-	-	-	-
H4	Murungakayan_302	Mas	3.5	136	136	93	Dark_Green	-	General_Cultivation	MR	MR	MR	-	High	80	72.7	61.4	High	High	28.3	Long_Medium	Red	20.8	No
Un1	Pachchaperumal	Mas	-	-	-	-	-	-	-	-	-	-	-	-	-	-	-	-	-	-	-	-	-	-
H7	Un1	H5	3.6	105	105	72	Green	-	General_Cultivation	-	-	-	-	High	79.4	72.3	60	Intermediate	Intermediate	23.6	Intermediate_Bold	Red	21.2	No
H8	H4	Podiwee_A8	-	135	135	-	Green	-	General_Cultivation	-	-	-	-	-	-	-	-	-	-	18.2	Short_Round	White	-	No
H10	Un1	H5	3	90	90	83	Green	-	General_Cultivation	S	-	-	-	High	-	73.4	52	-	-	26	Intermediate_Bold	Red	19.5	No
Un17	C104	Mas	-	-	-	-	-	-	-	-	-	-	-	-	-	-	-	-	-	-	-	-	-	-
H9	Un17	Panduruwee	3	-	115	-	Green	-	Mawee_Land	-	-	-	-	-	-	-	-	High	-	22.5	Intermediate_Bold	-	-	-
62_355	Pachchaperumal	H5	3.9	93	93	90.4	Green	-	Rain_Fed_and_Manawari	-	R/MR	R/MR	-	-	75.6	72	57.5	High	Intermediate	29	Intermediate_Long	Red	-	No
Bg11_11	H8	Engkatek	4.5	136	136	77.1	Green	-	General_Cultivation	MS	-	-	-	-	79	72.2	62.3	-	Intermediate	13.8	Short_Round	White	21.7	No
Un20	Pachchaperumal	Mas	-	-	-	-	-	-	-	-	-	-	-	-	-	-	-	-	-	-	-	-	-	-
Un21	Un20	H501	-	-	-	-	-	-	-	-	-	-	-	-	-	-	-	-	-	-	-	-	-	-
Bg34_6	IR8_246	Un21	5.5	105	105	48	Green	-	General_Cultivation	S	-	-	-	-	79.2	72.2	67.1	Low	Intermediate	25.5	Intermediate_Short	Red	21.3	No
Un2	Un1	H501	-	-	-	-	-	-	-	-	-	-	-	-	-	-	-	-	-	-	-	-	-	-
Bg34_8	IR246	Un2	6.1	100	100	61	Green	-	General_Cultivation	MR	-	S	S	-	80.4	74	70.7	-	Intermediate	26	Intermediate_Bold	White	21.7	No
Ld66	H501	Dee_Geo_Woo_Gen	3.5	135	135	77	Green	-	Iron_Toxic_Soil_and_Acidic_Soil	S	-	-	-	-	-	-	-	-	-	21.6	Long_Medium	White	-	No
Mi273	H4	H4	-	135	135	58	Green	-	General_Cultivation	MR	MR	MR	-	-	-	-	-	-	-	28.4	Long_Medium	Red	-	No
Un23	Panduruwee	Mas	-	-	-	-	-	-	-	-	-	-	-	-	-	-	-	-	-	-	-	-	-	-
Bg3_5	Un23	Engkatek	5	-	165	67.4	Green	-	Mawee_Land	R	-	-	-	-	-	-	-	-	-	21	Intermediate_Bold	White	21.5	No
Bg94_1	IR262	Ld66	4.1	105	105	55	Green	-	General_Cultivation	MR	MS	S	S	High	79.3	72.9	63.8	High	High_Intermediate	28.3	Long_Medium	White	20.8	No
Bg90_2	IR262	Remadja	6.5	120	120	60	Green	-	General_Cultivation	S	-	-	S	-	78.6	72.9	63.7	-	Intermediate	29.3	Intermediate_Bold	White	22.1	No
At16	IR8	H4	3.8	105	105	-	Green	-	Sothern_Province	-	-	-	-	-	-	-	-	-	-	-	Intermediate_Bold	Red	-	No
Un24	Podiwee_A8	H5	-	-	-	-	-	-	-	-	-	-	-	-	-	-	-	-	-	-	-	-	-	-
Bw78	H501	Un24	3.5	135	135	102	Green	Purple_pigmentation	LCWZ_and_Iron_Toxic_Soil	R	-	S	MS	-	-	-	-	-	-	20.2	Short_Round	White	22.2	No
Bg94_2	IR262	Ld66	5.9	105	105	-	Green	-	General_Cultivation	-	-	-	-	-	-	-	-	High	-	25.6	Long_Medium	White	-	No
Bg276_5	Ob678	Bg34_8	4.3	100	100	53	Green	-	General_Cultivation	MS	-	-	S	-	79.2	72.8	61.8	Intermediate	-	29	Intermediate_Bold	White	21.3	No
Un22	Podiwee_A8	H5	-	-	-	-	-	-	-	-	-	-	-	-	-	-	-	-	-	-	-	-	-	-
Bw100	H501	Un22	4.5	135	135	108	Dark_Green	-	LCWZ_and_Iron_Toxic_Soil	R	MR	MS	S	-	77.2	71	65.2	-	Low_Intermediate	19.3	Short_Round	White	21.8	No
Un3	Bg96_3	Ptb33	-	-	-	-	-	-	-	-	-	-	-	-	-	-	-	-	-	-	-	-	-	-
Bg379_2	Un3	Bg96_3	6.1	132	132	58	Green	-	General_Cultivation	MR	MR	MR	-	Moderate	79.4	64	73.7	High	High_Intermediate	24.4	Intermediate_Bold	White	22.2	No
Un4	IR20	H4	-	-	-	-	-	-	-	-	-	-	-	-	-	-	-	-	-	-	-	-	-	-
Bg400_1	Ob678	Un4	5.9	135	135	73	Green	-	General_Cultivation	R	MR	-	R	-	79.9	72.9	66.5	-	Intermediate	27	Intermediate_Bold	White	20.8	No
Un5	75_1870	Pachchaperumal	-	-	-	-	-	-	-	-	-	-	-	-	-	-	-	-	-	-	-	-	-	-
Bg750	Ainantsao	Un5	3	78	78	82	Green	-	LCIZ	-	-	MR/MS	R/MR	-	78.3	74.7	64.5	High	Intermediate	26	Intermediate_Bold	Red	20.8	No
Un18	Ob677	Bg90_2	-	-	-	-	-	-	-	-	-	-	-	-	-	-	-	-	-	-	-	-	-	-
Bw266_7	Bw242_5_5	Un18	4.5	105	105	104	Green	-	LCWZ	R	-	S	R	-	-	-	-	-	-	24	Intermediate_Bold	White	20.8	No
Bw267_3	Ld125	Bw248_1	4	105	105	94	Green	-	LCWZ_Iron_Toxic_Soil	R	MR	-	-	-	76.8	69.2	61.2	-	Low_Intermediate	22.5	Intermediate_Bold	White	-	No
Bw272_6b	Bw259_3	Bw242_5_5	3.5	90	90	106.3	Green	-	LCWZ	HR	MR	-	-	-	76	68.2	66.2	High	Low	16.7	Short_Round	Red	-	Yes
Un6	H4	Podiwee_A8	-	-	-	-	-	-	-	-	-	-	-	-	-	-	-	-	-	-	-	-	-	-
Bg38	Engkatek	Un6	6	-	155	84	Green	-	Mawee_Land	R	S	S	-	-	77.3	63.7	61.2	Intermediate	Intermediate	14	Short_Round	White	21.6	No
Bg407	IR5	Panduruwee	5.5	-	170	76	Green	-	Mawee_Land	MR/MS	-	-	-	-	80.2	73	51.2	Intermediate	Intermediate	21.5	Intermediate_Bold	White	21.5	No
Bg745	Podiwee_A8	71_555	6	-	150	79.6	Green	-	Mawee_Land	MR	MR	MR	-	-	78.5	73.2	54.9	-	Intermediate	20	Short_Round	White	22.3	No
Un7	Bg90_2	Ob667	-	-	-	-	-	-	-	-	-	-	-	-	-	-	-	-	-	-	-	-	-	-
Un8	Bg90_2	Un7	-	-	-	-	-	-	-	-	-	-	-	-	-	-	-	-	-	-	-	-	-	-
Un9	Bg90_2	Un8	-	-	-	-	-	-	-	-	-	-	-	-	-	-	-	-	-	-	-	-	-	-
Bg380	Bg90_2	Un9	6.5	123	123	63	Green	-	Major_Irrigation_in_DZ_and_IZ	S	-	S	R	-	80.7	76.1	51.9	-	-	25.8	Intermediate_Bold	White	21.1	No
Bg450	Bg12_1	IR42	5.3	125	125	64	Purple	-	General_Cultivation	S	MR/MS	MR/MS	R	Moderate	80.7	73.3	66.4	High	Intermediate	14.2	Short_Round	White	21.2	No
Un10	Bg401_1	80_3717	-	-	-	-	-	-	-	-	-	-	-	-	-	-	-	-	-	-	-	-	-	-
Un11	Un10	Bg94_1	-	-	-	-	-	-	-	-	-	-	-	-	-	-	-	-	-	-	-	-	-	-
Bg350	Bg94_1	Un11	8.5	105	105	-	Green	-	General_Cultivation	-	-	R	-	-	77.9	70.4	66.2	Intermediate	Low	-	Long_Medium	Red	-	No
Bw351	Bg90_2	Bg401_1	4.5	108	108	83	Green	-	High_Potential_Area_of_LCWZ	R	-	-	-	-	78.5	71.6	65.7	Intermediate	Intermediate	28	Intermediate_Bold	Red	20.5	No
Un12	IR841	Bg275_6	-	-	-	-	-	-	-	-	-	-	-	-	-	-	-	-	-	-	-	-	-	-
Bg300	Bg367_7	Un12	5	93	93	72.2	Green	-	General_Cultivation	MR	MR	MR	R	Sensitive	80.3	74.5	62	High	Intermediate	26.8	Intermediate_Bold	White	21.9	No
Bg301	1280	H4	6	93	93	67	Green	-	Rain_Fed_and_DZ_&_IZ	R	-	-	-	-	-	-	-	-	-	23.9	Intermediate_Bold	Red	20.5	No
Bw302	Bw259_3	Bw242_5_5	3.2	90	90	98	Green	-	WZ	R	MS	S	MS	-	78.5	71.8	65.7	-	-	21.3	Long_Slender	White	20.9	Yes
Bw400	Bw259_3	Bw242_5_5	5	120	120	-	Green	-	Saline_and_Acidic_Soil	S	-	S	MS	-	79.1	73.8	57.1	-	-	-	Intermediate_Long	Red	-	Yes
Bw451	Bg400	Bg11_11	5.5	120	120	66	Green	-	LCWZ_and_Saline_Soil	S	MR	MR	-	-	79.9	75.1	70.6	High	High	15.3	Short_Round	White	-	No
At303	At66_2	Bg276_5	6.2	90	90	74	Green	-	General_Cultivation	MR/MS	S	MS	MR	-	78.6	66.1	46.7	High	High	26	Long_Medium	Red	21.5	No
Bg352	Bg380	Bg367_4	4.9	100	100	67	Green	-	General_Cultivation	MR	MR	MR	-	Moderate	79.1	73.1	67.9	Intermediate	Low	28	Intermediate_Bold	White	21.7	Yes
Un13	Bg94_1(R)	Bg400_1	-	-	-	-	-	-	-	-	-	-	-	-	-	-	-	-	-	-	-	-	-	-
At353	Un13	Bg94_1	5.2	90	90	80	Green	-	Acid_Saline_Condition_in_Nilawala_Region	MS	S	MS	MR	Moderate	78.3	72.6	67.8	High	Low	24.1	Long_Medium	Red	19.2	No
At354	Bg94_1	Pokkali	6.5	95	95	67	Green	-	Saline_Area	MS	S	MR/MS	MR/MS	Sensitive	79.5	72.4	63.1	High	Low_Intermediate	26.1	Long_Medium	White	20.5	No
At401	Bg94_1	Pokkali	5	115	115	85	Green	-	Costal_Saline_Area	MS	MS	MR/MS	R	-	80	72.4	55.6	Intermediate	Intermediate	25	Long_Medium	Red	20	No
Un33	IR4432_52_6_4	Bg90_2	-	-	-	-	-	-	-	-	-	-	-	-	-	-	-	-	-	-	-	-	-	-
Un34	76_3990	Ob678	-	-	-	-	-	-	-	-	-	-	-	-	-	-	-	-	-	-	-	-	-	-
At402	Un33	Un34	6.7	115	115	85	Green	-	Southern_Province	S	MS	R/MR	R	-	78.4	72.3	53.7	High	Intermediate	23.7	Long_Medium	Red	21.4	No
Bw452	Hondarawala_502	C104	5	135	135	-	Green	-	General_Cultivation	MR	MR/MS	-	MR/MS	-	-	-	-	-	-	26.8	Long_Medium	Red	-	-
Bw453	IR2071_586	Bg400_1	7	135	135	78	Green	-	LCWZ	MR/MS	MR	R	MR	-	78.8	72.5	60.8	High	Low	19.3	Long_Medium	White	-	No
Un31	Co_10	IR_50	-	-	-	-	-	-	-	-	-	-	-	-	-	-	-	-	-	-	-	-	-	-
Un32	84_1587	Bg731_2	-	-	-	-	-	-	-	-	-	-	-	-	-	-	-	-	-	-	-	-	-	-
Bg304	Un31	Un32	4.7	87	87	68	Green	-	General_Cultivation	S	MR	MR	R	-	77.7	74.1	64.9	High_Intermediate	Intermediate	23.5	Long_Medium	White	20.1	No
Bg403	83_1026	Bg379_2	6	118	118	60	Green	-	General_Cultivation	MR/MS	R/MR	R/MR	-	High	79.3	72.2	66.9	High	-	23.9	Intermediate_Bold	White	22.3	No
Ld355	Bw451	IR50	4.5	105	105	70	Green	-	Southern_Province	MR	MR	MR	MR	-	-	-	-	-	-	16.4	Semi_Round	White	21	No
Ld356	Bw451	Bw351	4.5	105	105	66	Green	-	Kaluthara_and_Galle_Districts	S	MR	MR	MR	Moderate	78.8	72.4	65.7	High	Intermediate	17.6	Long_Slender	Red	22.6	No
Un29	Bg797	Bg300	-	-	-	-	-	-	-	-	-	-	-	-	-	-	-	-	-	-	-	-	-	-
Un30	85_1580	Senerang_M_17	-	-	-	-	-	-	-	-	-	-	-	-	-	-	-	-	-	-	-	-	-	-
Bg357	Un29	Un30	5.8	104	104	56	Green	-	General_Cultivation	MR/MS	MR	MR	R	Sensitive	79	71	59.1	High	High_Intermediate	22.6	Long_Medium	White	20.2	No
At405	At402	Basmathi_442	4.7	120	120	67	Green	-	DZ_&_IZ_with_Assureed_Supply_of_Water	S	MR	MR	-	-	76.5	68.4	59.4	Low	Low	22.5	Long_Slender	White	18.5	No
Bg358	Bg12_1	Bg1492	4.8	104	104	66	Green	-	General_Cultivation	S	MR	MR	-	Moderate	78.6	72.3	71	High_Intermediate	Intermediate	16.4	Short_Round	White	22.7	No
Bg359	88_5089	Bg379_2	5.9	104	104	64	Green	-	WZ	MR	MR	MR	R	-	79.5	74.2	66	High	High	23.6	Intermediate_Bold	White	21.6	No
Un14	84_3346	IR36	-	-	-	-	-	-	-	-	-	-	-	-	-	-	-	-	-	-	-	-	-	-
Bg360	Un14	Senerang	4.2	105	105	52	Green	-	General_Cultivation	S	MR	MR	R	-	79.6	73.7	72.4	Intermediate	High_Intermediate	13.6	Short_Round	White	20.6	No
Bg305	Bg1203	Bg1492	6.9	94	94	70	Green	-	General_Cultivation	S	MR/MS	MR	R	-	80.1	72.9	65.2	High	Intermediate	23.7	Intermediate_Bold	White	21	No
Bw361	IR36	Bw267_3_11M	4.5	105	105	80	Green	-	General_Cultivation_Tolerance_to_Iron_Toxicity	-	MR	MR	R/MR	-	81.3	74.4	64.1	High	Low	21.4	Intermediate_Bold	Red	21	No
At362	At85_2	Bg380	7	110	110	70	Green	-	General_Cultivation	MR/MS	MR/MS	R/MR	R/MR	High	78.3	68.6	54.2	Intermediate_High	Low	25.7	Long_Medium	Red	20.6	No
Bw363	IR36	Bw267_3_11M	3.5	105	105	58	Green	-	General_Cultivation_Tolerance_to_Iron_Toxicity	MS	MR	-	R/MR	-	80.9	73.1	63.6	High	High	21	Intermediate_Bold	White	-	No
At306	IR49517_41_1_2_3	At405	4.7	102	102	63	Green	-	General_Cultivation	MR	MR	R	MR	Sensitive	78.6	66.3	50.4	High	Intermediate_high	21.9	Long_Slender	White	19	No
Bg250	UnP1	UnP2	4.5	85	85	75	Green	-	Drought_and_Flood_Prone_Areas	MR	MR	R	MR	Moderate	80.5	74.4	69.3	High	Intermediate	24	Intermediate_Bold	White	19.9	No
At307	Bg2225_1	Bg96_3298	7	97	97	59	Green	-	General_Cultivation	R	MS	R	R	-	79.8	74.4	69	High	High_intermediate	23.3	Intermediate_Bold	White	22.5	No
Un19	Bg73_797	Ptb33	-	-	-	-	-	-	-	-	-	-	-	-	-	-	-	-	-	-	-	-	-	-
Bg406	Un19	Ob678	5	120	120	54	Green	-	Northern_Region	MR/MS	R/MR	-	-	-	80.9	74	62.5	Intermediate	Low	27	Intermediate_Bold	Red	21.1	No
Bg407H	Bg_CMS_1A	IR54742_22_19_3R	8	118	118	104	Green	-	High_Potential_Area	R	R/MR	-	R	-	79.5	73.7	63.6	High	Low	29.8	Long_Slender	White	20.5	No
Bg454	MR1523	87_519	4.2	133	133	54	Green	-	General_Cultivation_with_Assured_Supply_of_Water	MR	R/MR	R	-	-	80.1	73.9	59.2	High	High_Intermediate	26	Intermediate_Bold	White	21.1	No
Un15	Bw400	Ob2552	-	-	-	-	-	-	-	-	-	-	-	-	-	-	-	-	-	-	-	-	-	-
Bw364	Un15	Bg352	4.5	103	103	104	Green	-	WZ_and_Tolerance_to_Iron_Toxicity	MR	MR	MR	R/MR	Moderate	78.5	75.5	61	High	High	23	Long_Medium	Red	-	No
Ld365	Ld335	Ld355	4.5	102	102	40	Green	-	WZ	MR	MS	MR	MR	-	77.5	75	63.8	High_intermediate	Intermediate	16	Short_Round	Red	22.6	No
At308	Bg2225_1	Bg2426_2	6.5	95	95	77	Green	-	General_Cultivation	R	MS	MS	MR	-	81.5	70.6	59.2	High	High	17.5	Short_Round	White	21.8	No
Un25	Bg300	94_2236	-	-	-	-	-	-	-	-	-	-	-	-	-	-	-	-	-	-	-	-	-	-
Un26	Bg300	Bg304	-	-	-	-	-	-	-	-	-	-	-	-	-	-	-	-	-	-	-	-	-	-
Bg366	Un25	Un26	6	99	99	73.6	Green	-	General_Cultivation	MR	MR	-	MR	-	79.5	72.9	67.2	Intermediate_High	Intermediate	24.8	Intermediate_Bold	White	21.7	No
Ld408	At01	Ld98_152	5	110	110	62	Green	-	General_Cultivation	R/MR	MS	MR	MR	-	79.2	72.6	66	Intermediate	Low	19	Intermediate_Bold	Red	-	No
Bw367	Bw361	Bg358	5.2	105	105	97	Green	-	General_Cultivation_Tolerance_to_Iron_Toxicity	R/MR	MR	R/MR	MR/MS	-	79.4	73.3	69.2	High	Intermediate	15	Short_Round	White	22	No
Ld368	Ld4_9_11	Ld99_17_4	4.6	102	102	23	Green	-	WZ	MS	MR/MS	MR	R/MR	-	79.8	74.5	70.6	High_intermediate	Intermediate	16	Short_Round	Red	22.6	No
Bg369	Bg94_1	Nonabokra	7	104	104	59	Green	-	Saline_Prone_Areas	MR	MR	-	MR	-	81.5	74.2	58.9	High	Intermediate	32.5	Long_Medium	White	21.2	No
Un16	IR555178	9_3R	-	-	-	-	-	-	-	-	-	-	-	-	-	-	-	-	-	-	-	-	-	-
Bg370	Un16	IR65515_47_2_1_91	5.4	105	105	85	Green	-	General_Cultivation	MR	-	-	-	-	79.3	73.5	70.7	High	Intermediate	14.4	Short_Round	White	21.4	No
Ld371	Ld99_11_48	Bg96_1520	4.6	103	103	59	Green	-	WZ	R/MR	MR/MS	R/MR	R/MR	-	78.3	73	70.5	High_intermediate	High_Intermediate	18.1	Short_Round	White	-	No
Bw372	Bg359	Bw267_3	4.2	104	104	98	Green	-	WZ_Tolerance_to_Iron_Toxicity	MR	MR/MS	MR/MS	R	-	79.1	73	72.1	High	High	21.4	Intermediate_Bold	Red	22.5	No
At309	IR70422_66_5_2	Bg98_2571	6	95	95	52.8	Green	-	General_Cultivation	MR	MR/MS	MR	MR	-	78.6	71.1	47.1	Low	Low	22.6	Long_Slender	White	18.5	No
Bg310	Bg300	Pokkali	5.6	97	97	65	Green	-	Saline_Prone_Areas	R/MR	MR/MS	R/MR	S	-	81.4	76.7	71.1	High	Intermediate	27.5	Intermediate_Bold	White	21.3	No
Bg251	ZX788	ZX788	5.5	80	80	87	Green	-	Rain_Fed_and_Drought_Prone_Areas	R/MR	MS	MR	R/MR	-	79	73.5	73.5	High	Intermediate	21.5	Long_Medium	White	20.3	No
At373	IR70422_66_5_2	Bg98_2571	4.9	103	103	56	Green	-	General_Cultivation	S	MR/MS	MR	R	-	80.1	73.3	67.6	High	High_Intermediate	10.5	Short_Round	White	19.8	No
Un27	Ob2547	CR9413	-	-	-	-	-	-	-	-	-	-	-	-	-	-	-	-	-	-	-	-	-	-
Un28	IR46	Ob2552	-	-	-	-	-	-	-	-	-	-	-	-	-	-	-	-	-	-	-	-	-	-
Bg455	Un27	Un28	6	130	130	77	Green	-	Flood_Prone_Areas	R	MS	MR/MS	R/MS	-	78.1	71.3	68	-	Intermediate	24.8	Intermediate_Bold	Red	21.3	No
At311	At306	At03_105	5.2	93	93	67	Green	-	General_Cultivation	MR	MS	MR	R/MR	-	75.3	66.2	64.3	High	High	20.7	Long_Slender	Red	17.3	No
Bg252	Bg250	Bg250	4.2	85	85	81	Green	-	Rain_Fed	R	MR/MS	MR	R/MR	-	78.2	72.2	71.1	Intermediate	Intermediate_High	17.8	Short_Round	Red	21.5	No
Bg374	Ld12_38_1	Bg360	5.9	107	107	68	Green	-	General_Cultivation	MR	MS	MR	MR	-	82.1	74	69.3	High_Intermediate	High	22.2	Intermediate_Bold	White	22.2	No
Ld253	At04	At04	4.5	88	88	49	Green	-	General_Cultivation	MR/MS	R/MR	R/MR	R/MR	-	78.6	73.6	66	Intermediate	Intermediate	20.6	Long_Slender	White	-	No

## Sheet: Supplementary Table S2
Supplementary Table S2. Marker data
Linkage no			2.8	45.4	56.7	79.7	115.2	171.6	58.4	92.5	183	4.8	18.9	22.4	29.2	86	87.7	0	21.5	25.5	32.1	106.2	160	0	28.6	96.9	130.6	141.8	3.2	6.6	26.2	38.5	108.3	34.7	49.7	49.7	49.7	49.7	50.45	57.5	61	88.2	57	60.9	90.3	112.2	121.8	46.1	90.3
Chromosome			1	1	1	1	1	1	2	2	2	3	3	3	3	3	3	4	4	4	4	4	4	5	5	5	5	5	6	6	6	6	6	7	7	7	7	7	7	7	7	7	8	8	8	8	8	9	9
			RM495	RM5346	RM289	RM493	RM246	RM472	RM521	RM475	RM166	RM154	RM175	C3-14	RM489	RM2453	RM3180	RM307	RM335	RM518	RM3317	RM241	RM349	RM153	RM267	RM161	RM480	RM334	RM589	RM1369	RM225	RM217	RM162	RM542	G7rg	RM5436	Seq1_2	Seq7_8	RM5499	RM1135	RM336	RM234	RM310	RM72	RM210	RM230	RM477	RM296	RM556
			RM495	RM5346	RM289	RM493	RM246	RM472	RM521	RM475	RM166	RM154	RM175	C3-14	RM489	RM2453	RM3180	RM307	RM335	RM518	RM3317	RM241	RM349	RM153	RM267	RM161	RM480	RM334	RM589	RM1369	RM225	RM217	RM162	RM542	G7rg	RM5436	Seq1_2	Seq7_8	RM5499	RM1135	RM336	RM234	RM310	RM72	RM210	RM230	RM477	RM296	RM556
1		Murungakayan_302	26	-	26	49	102	62	200	200	326	-	95	251	241	122	133	300	110	34	151	147	148	200	155	500	201	197	185	140	140	135	238	102	-	234	-	890	250	157	151	162	102	154	153	302	223	131	102
2		Mas	-	-	-	-	-	-	-	-	-	-	-	-	-	-	-	-	-	-	-	-	-	-	-	-	-	-	-	-	-	-	-	-	-	-	-	-	-	-	-	-	-	-	-	-	-	-	-
3		HerathBanda	-	-	-	-	-	-	-	-	-	-	-	-	-	-	-	-	-	-	-	-	-	-	-	-	-	-	-	-	-	-	-	-	-	-	-	-	-	-	-	-	-	-	-	-	-	-	-
4		Kuruluthudu	-	-	-	-	-	-	-	-	-	-	-	-	-	-	-	-	-	-	-	-	-	-	-	-	-	-	-	-	-	-	-	-	-	-	-	-	-	-	-	-	-	-	-	-	-	-	-
5		Madathawalu	-	-	-	-	-	-	-	-	-	-	-	-	-	-	-	-	-	-	-	-	-	-	-	-	-	-	-	-	-	-	-	-	-	-	-	-	-	-	-	-	-	-	-	-	-	-	-
6		Masuran	-	-	-	-	-	-	-	-	-	-	-	-	-	-	-	-	-	-	-	-	-	-	-	-	-	-	-	-	-	-	-	-	-	-	-	-	-	-	-	-	-	-	-	-	-	-	-
7		Rathdel	-	-	-	-	-	-	-	-	-	-	-	-	-	-	-	-	-	-	-	-	-	-	-	-	-	-	-	-	-	-	-	-	-	-	-	-	-	-	-	-	-	-	-	-	-	-	-
8		RathSuwandal	-	-	-	-	-	-	-	-	-	-	-	-	-	-	-	-	-	-	-	-	-	-	-	-	-	-	-	-	-	-	-	-	-	-	-	-	-	-	-	-	-	-	-	-	-	-	-
9		Sulai	26	-	26	51	123	69	200	196	326	-	95	257	241	120	128	127	154	34	151	147	148	200	155	183/500	164	182	185	130	138	133	230	102	-	234	-	-	250	157	149	162	102	$$	126/152	256	226	132	102
10		Thatuvee	-	-	-	-	-	-	-	-	-	-	-	-	-	-	-	-	-	-	-	-	-	-	-	-	-	-	-	-	-	-	-	-	-	-	-	-	-	-	-	-	-	-	-	-	-	-	-
11		Suwadhal	-	215	-	-	-	-	-	-	-	-	-	-	-	-	-	-	-	-	-	-	-	-	-	-	-	-	-	-	-	-	-	-	125	234	900	890	250	224	-	-	-	-	-	-	-	-	-
12		Podiwee_A8	-	-	-	-	-	-	-	-	-	-	-	-	-	-	-	-	-	-	-	-	-	-	-	-	-	-	-	-	-	-	-	-	-	-	-	-	-	-	-	-	-	-	-	-	-	-	-
13		Pachchaperumal	-	226	-	-	-	-	-	-	-	-	-	-	-	-	-	-	-	-	-	-	-	-	-	-	-	-	-	-	-	-	-	-	125	234	900	890	250	224	-	-	-	-	-	-	-	-	-
14		H5	-	-	-	-	-	-	-	-	-	-	-	-	-	-	-	-	-	-	-	-	-	-	-	-	-	-	-	-	-	-	-	-	-	-	-	890	-	-	-	-	-	-	-	-	-	-	-
15		Engkatek	-	-	-	-	-	-	-	-	-	-	-	-	-	-	-	-	-	-	-	-	-	-	-	-	-	-	-	-	-	-	-	-	-	-	-	-	-	-	-	-	-	-	-	-	-	-	-
16		71_555	-	-	-	-	-	-	-	-	-	-	-	-	-	-	-	-	-	-	-	-	-	-	-	-	-	-	-	-	-	-	-	-	-	-	-	-	-	-	-	-	-	-	-	-	-	-	-
17		1280	-	-	-	-	-	-	-	-	-	-	-	-	-	-	-	-	-	-	-	-	-	-	-	-	-	-	-	-	-	-	-	-	-	-	-	-	-	-	-	-	-	-	-	-	-	-	-
18		Pokkali	-	-	-	-	-	-	-	-	-	-	-	-	-	-	-	-	-	-	-	-	-	-	-	-	-	-	-	-	-	-	-	-	-	-	-	-	-	-	-	-	-	-	-	-	-	-	-
19		H501	-	-	-	-	-	-	-	-	-	-	-	-	-	-	-	-	-	-	-	-	-	-	-	-	-	-	-	-	-	-	-	-	-	-	-	-	-	-	-	-	-	-	-	-	-	-	-
20		Dee_Geo_Woo_Gen	-	-	-	-	-	-	-	-	-	-	-	-	-	-	-	-	-	-	-	-	-	-	-	-	-	-	-	-	-	-	-	-	-	-	-	-	-	-	-	-	-	-	-	-	-	-	-
21		IR262	-	-	-	-	-	-	-	-	-	-	-	-	-	-	-	-	-	-	-	-	-	-	-	-	-	-	-	-	-	-	-	-	-	-	-	-	-	-	-	-	-	-	-	-	-	-	-
22		Remadja	-	-	-	-	-	-	-	-	-	-	-	-	-	-	-	-	-	-	-	-	-	-	-	-	-	-	-	-	-	-	-	-	-	-	-	-	-	-	-	-	-	-	-	-	-	-	-
23		IR8	-	-	-	-	-	-	-	-	-	-	-	-	-	-	-	-	-	-	-	-	-	-	-	-	-	-	-	-	-	-	-	-	-	-	-	-	-	-	-	-	-	-	-	-	-	-	-
24		Ptb33	26	-	96	49	123	69	200	200	326	-	95	253	241	122	130	127	108	34	163	145	148	200	155	500	201	182	186	140	138	135	230	102	-	234	-	890	250	157	149	162	102	154	150	302	223	132	102
25		Bg96_3	-	-	-	-	-	-	-	-	-	-	-	-	-	-	-	-	-	-	-	-	-	-	-	-	-	-	-	-	-	-	-	-	-	-	-	-	-	-	-	-	-	-	-	-	-	-	-
26		75_1870	-	-	-	-	-	-	-	-	-	-	-	-	-	-	-	-	-	-	-	-	-	-	-	-	-	-	-	-	-	-	-	-	-	-	-	-	-	-	-	-	-	-	-	-	-	-	-
27		Ainantsao	-	-	-	-	-	-	-	-	-	-	-	-	-	-	-	-	-	-	-	-	-	-	-	-	-	-	-	-	-	-	-	-	-	-	-	-	-	-	-	-	-	-	-	-	-	-	-
28		Ld125	-	-	-	-	-	-	-	-	-	-	-	-	-	-	-	-	-	-	-	-	-	-	-	-	-	-	-	-	-	-	-	-	-	-	-	890	-	-	-	-	-	-	-	-	-	-	-
29		Bw248_1	-	-	-	-	-	-	-	-	-	-	-	-	-	-	-	-	-	-	-	-	-	-	-	-	-	-	-	-	-	-	-	-	-	-	-	-	-	-	-	-	-	-	-	-	-	-	-
30		Bw259_3	-	-	-	-	-	-	-	-	-	-	-	-	-	-	-	-	-	-	-	-	-	-	-	-	-	-	-	-	-	-	-	-	-	-	-	-	-	-	-	-	-	-	-	-	-	-	-
31		Bw242_5_5	-	-	-	-	-	-	-	-	-	-	-	-	-	-	-	-	-	-	-	-	-	-	-	-	-	-	-	-	-	-	-	-	-	-	-	-	-	-	-	-	-	-	-	-	-	-	-
32		IR5	-	-	-	-	-	-	-	-	-	-	-	-	-	-	-	-	-	-	-	-	-	-	-	-	-	-	-	-	-	-	-	-	-	-	-	-	-	-	-	-	-	-	-	-	-	-	-
33		Panduruwee	-	-	-	-	-	-	-	-	-	-	-	-	-	-	-	-	-	-	-	-	-	-	-	-	-	-	-	-	-	-	-	-	-	-	-	-	-	-	-	-	-	-	-	-	-	-	-
34		Ob667	-	-	-	-	-	-	-	-	-	-	-	-	-	-	-	-	-	-	-	-	-	-	-	-	-	-	-	-	-	-	-	-	-	-	-	-	-	-	-	-	-	-	-	-	-	-	-
35		Bg401_1	-	-	-	-	-	-	-	-	-	-	-	-	-	-	-	-	-	-	-	-	-	-	-	-	-	-	-	-	-	-	-	-	-	-	-	-	-	-	-	-	-	-	-	-	-	-	-
36		80_3717	-	-	-	-	-	-	-	-	-	-	-	-	-	-	-	-	-	-	-	-	-	-	-	-	-	-	-	-	-	-	-	-	-	-	-	-	-	-	-	-	-	-	-	-	-	-	-
37		IR841	-	-	-	-	-	-	-	-	-	-	-	-	-	-	-	-	-	-	-	-	-	-	-	-	-	-	-	-	-	-	-	-	-	-	-	-	-	-	-	-	-	-	-	-	-	-	-
38		Bg275_6	-	-	-	-	-	-	-	-	-	-	-	-	-	-	-	-	-	-	-	-	-	-	-	-	-	-	-	-	-	-	-	-	-	-	-	-	-	-	-	-	-	-	-	-	-	-	-
39		Bg367_7	-	-	-	-	-	-	-	-	-	-	-	-	-	-	-	-	-	-	-	-	-	-	-	-	-	-	-	-	-	-	-	-	-	-	-	-	-	-	-	-	-	-	-	-	-	-	-
40		At66_2	-	-	-	-	-	-	-	-	-	-	-	-	-	-	-	-	-	-	-	-	-	-	-	-	-	-	-	-	-	-	-	-	-	-	-	-	-	-	-	-	-	-	-	-	-	-	-
41		Bg367_4	-	-	-	-	-	-	-	-	-	-	-	-	-	-	-	-	-	-	-	-	-	-	-	-	-	-	-	-	-	-	-	-	-	-	-	-	-	-	-	-	-	-	-	-	-	-	-
42		Bg94_1(R)	-	-	-	-	-	-	-	-	-	-	-	-	-	-	-	-	-	-	-	-	-	-	-	-	-	-	-	-	-	-	-	-	-	-	-	-	-	-	-	-	-	-	-	-	-	-	-
43		Hondarawala_502	-	-	-	-	-	-	-	-	-	-	-	-	-	-	-	-	-	-	-	-	-	-	-	-	-	-	-	-	-	-	-	-	-	-	-	-	-	-	-	-	-	-	-	-	-	-	-
44		IR2071_586	-	-	-	-	-	-	-	-	-	-	-	-	-	-	-	-	-	-	-	-	-	-	-	-	-	-	-	-	-	-	-	-	-	-	-	-	-	-	-	-	-	-	-	-	-	-	-
45		83_1026	-	-	-	-	-	-	-	-	-	-	-	-	-	-	-	-	-	-	-	-	-	-	-	-	-	-	-	-	-	-	-	-	-	-	-	-	-	-	-	-	-	-	-	-	-	-	-
46		IR50	-	-	-	-	-	-	-	-	-	-	-	-	-	-	-	-	-	-	-	-	-	-	-	-	-	-	-	-	-	-	-	-	-	-	-	-	-	-	-	-	-	-	-	-	-	-	-
47		Basmathi_442	-	-	-	-	-	-	-	-	-	-	-	-	-	-	-	-	-	-	-	-	-	-	-	-	-	-	-	-	-	-	-	-	-	-	-	890	-	-	-	-	-	-	-	-	-	-	-
48		Bg12_1	-	-	-	-	-	-	-	-	-	-	-	-	-	-	-	-	-	-	-	-	-	-	-	-	-	-	-	-	-	-	-	-	-	-	-	-	-	-	-	-	-	-	-	-	-	-	-
49		Bg1492	-	-	-	-	-	-	-	-	-	-	-	-	-	-	-	-	-	-	-	-	-	-	-	-	-	-	-	-	-	-	-	-	-	-	-	-	-	-	-	-	-	-	-	-	-	-	-
50		88_5089	-	-	-	-	-	-	-	-	-	-	-	-	-	-	-	-	-	-	-	-	-	-	-	-	-	-	-	-	-	-	-	-	-	-	-	-	-	-	-	-	-	-	-	-	-	-	-
51		84_3346	-	-	-	-	-	-	-	-	-	-	-	-	-	-	-	-	-	-	-	-	-	-	-	-	-	-	-	-	-	-	-	-	-	-	-	-	-	-	-	-	-	-	-	-	-	-	-
52		IR36	-	-	-	-	-	-	-	-	-	-	-	-	-	-	-	-	-	-	-	-	-	-	-	-	-	-	-	-	-	-	-	-	-	-	-	-	-	-	-	-	-	-	-	-	-	-	-
53		Senerang	-	-	-	-	-	-	-	-	-	-	-	-	-	-	-	-	-	-	-	-	-	-	-	-	-	-	-	-	-	-	-	-	-	-	-	-	-	-	-	-	-	-	-	-	-	-	-
54		Bg1203	-	-	-	-	-	-	-	-	-	-	-	-	-	-	-	-	-	-	-	-	-	-	-	-	-	-	-	-	-	-	-	-	-	-	-	-	-	-	-	-	-	-	-	-	-	-	-
55		Bw267_3_11M	-	-	-	-	-	-	-	-	-	-	-	-	-	-	-	-	-	-	-	-	-	-	-	-	-	-	-	-	-	-	-	-	-	-	-	$$	-	-	-	-	-	-	-	-	-	-	-
56		At85_2	-	-	-	-	-	-	-	-	-	-	-	-	-	-	-	-	-	-	-	-	-	-	-	-	-	-	-	-	-	-	-	-	-	-	-	-	-	-	-	-	-	-	-	-	-	-	-
57		IR49517_41_1_2_3	-	-	-	-	-	-	-	-	-	-	-	-	-	-	-	-	-	-	-	-	-	-	-	-	-	-	-	-	-	-	-	-	-	-	-	-	-	-	-	-	-	-	-	-	-	-	-
58		Bg2225_1	-	-	-	-	-	-	-	-	-	-	-	-	-	-	-	-	-	-	-	-	-	-	-	-	-	-	-	-	-	-	-	-	-	-	-	-	-	-	-	-	-	-	-	-	-	-	-
59		Bg96_3298	-	-	-	-	-	-	-	-	-	-	-	-	-	-	-	-	-	-	-	-	-	-	-	-	-	-	-	-	-	-	-	-	-	-	-	-	-	-	-	-	-	-	-	-	-	-	-
60		Bg_CMS_1A	-	-	-	-	-	-	-	-	-	-	-	-	-	-	-	-	-	-	-	-	-	-	-	-	-	-	-	-	-	-	-	-	-	-	-	-	-	-	-	-	-	-	-	-	-	-	-
61		IR54742_22_19_3R	-	-	-	-	-	-	-	-	-	-	-	-	-	-	-	-	-	-	-	-	-	-	-	-	-	-	-	-	-	-	-	-	-	-	-	-	-	-	-	-	-	-	-	-	-	-	-
62		MR1523	-	-	-	-	-	-	-	-	-	-	-	-	-	-	-	-	-	-	-	-	-	-	-	-	-	-	-	-	-	-	-	-	-	-	-	-	-	-	-	-	-	-	-	-	-	-	-
63		87_519	-	-	-	-	-	-	-	-	-	-	-	-	-	-	-	-	-	-	-	-	-	-	-	-	-	-	-	-	-	-	-	-	-	-	-	-	-	-	-	-	-	-	-	-	-	-	-
64		Ob2552	-	-	-	-	-	-	-	-	-	-	-	-	-	-	-	-	-	-	-	-	-	-	-	-	-	-	-	-	-	-	-	-	-	-	-	-	-	-	-	-	-	-	-	-	-	-	-
65		Bg2426_2	-	-	-	-	-	-	-	-	-	-	-	-	-	-	-	-	-	-	-	-	-	-	-	-	-	-	-	-	-	-	-	-	-	-	-	-	-	-	-	-	-	-	-	-	-	-	-
66		Ld98_152	-	-	-	-	-	-	-	-	-	-	-	-	-	-	-	-	-	-	-	-	-	-	-	-	-	-	-	-	-	-	-	-	-	-	-	-	-	-	-	-	-	-	-	-	-	-	-
67		At01	-	-	-	-	-	-	-	-	-	-	-	-	-	-	-	-	-	-	-	-	-	-	-	-	-	-	-	-	-	-	-	-	-	-	-	-	-	-	-	-	-	-	-	-	-	-	-
68		Ld4_9_11	-	-	-	-	-	-	-	-	-	-	-	-	-	-	-	-	-	-	-	-	-	-	-	-	-	-	-	-	-	-	-	-	-	-	-	-	-	-	-	-	-	-	-	-	-	-	-
69		Ld99_17_4	-	-	-	-	-	-	-	-	-	-	-	-	-	-	-	-	-	-	-	-	-	-	-	-	-	-	-	-	-	-	-	-	-	-	-	$	-	-	-	-	-	-	-	-	-	-	-
70		Nonabokra	-	-	-	-	-	-	-	-	-	-	-	-	-	-	-	-	-	-	-	-	-	-	-	-	-	-	-	-	-	-	-	-	-	-	-	890	-	-	-	-	-	-	-	-	-	-	-
71		IR555178	-	-	-	-	-	-	-	-	-	-	-	-	-	-	-	-	-	-	-	-	-	-	-	-	-	-	-	-	-	-	-	-	-	-	-	-	-	-	-	-	-	-	-	-	-	-	-
72		IR65515_47_2_1_91	-	-	-	-	-	-	-	-	-	-	-	-	-	-	-	-	-	-	-	-	-	-	-	-	-	-	-	-	-	-	-	-	-	-	-	-	-	-	-	-	-	-	-	-	-	-	-
73		Ld99_11_48	-	-	-	-	-	-	-	-	-	-	-	-	-	-	-	-	-	-	-	-	-	-	-	-	-	-	-	-	-	-	-	-	-	-	-	-	-	-	-	-	-	-	-	-	-	-	-
74		Bg96_1520	-	-	-	-	-	-	-	-	-	-	-	-	-	-	-	-	-	-	-	-	-	-	-	-	-	-	-	-	-	-	-	-	-	-	-	-	-	-	-	-	-	-	-	-	-	-	-
75		IR70422_66_5_2	-	-	-	-	-	-	-	-	-	-	-	-	-	-	-	-	-	-	-	-	-	-	-	-	-	-	-	-	-	-	-	-	-	-	-	-	-	-	-	-	-	-	-	-	-	-	-
76		Bg98_2571	-	-	-	-	-	-	-	-	-	-	-	-	-	-	-	-	-	-	-	-	-	-	-	-	-	-	-	-	-	-	-	-	-	-	-	-	-	-	-	-	-	-	-	-	-	-	-
77		Ld12_38_1	-	-	-	-	-	-	-	-	-	-	-	-	-	-	-	-	-	-	-	-	-	-	-	-	-	-	-	-	-	-	-	-	-	-	-	-	-	-	-	-	-	-	-	-	-	-	-
78		UnP1	-	-	-	-	-	-	-	-	-	-	-	-	-	-	-	-	-	-	-	-	-	-	-	-	-	-	-	-	-	-	-	-	-	-	-	-	-	-	-	-	-	-	-	-	-	-	-
79		UnP2	-	-	-	-	-	-	-	-	-	-	-	-	-	-	-	-	-	-	-	-	-	-	-	-	-	-	-	-	-	-	-	-	-	-	-	-	-	-	-	-	-	-	-	-	-	-	-
80		Ob678	-	-	-	-	-	-	-	-	-	-	-	-	-	-	-	-	-	-	-	-	-	-	-	-	-	-	-	-	-	-	-	-	-	-	-	890	-	-	-	-	-	-	-	-	-	-	-
81		ZX788	-	-	-	-	-	-	-	-	-	-	-	-	-	-	-	-	-	-	-	-	-	-	-	-	-	-	-	-	-	-	-	-	-	-	-	-	-	-	-	-	-	-	-	-	-	-	-
82		IR42	-	-	-	-	-	-	-	-	-	-	-	-	-	-	-	-	-	-	-	-	-	-	-	-	-	-	-	-	-	-	-	-	-	-	-	-	-	-	-	-	-	-	-	-	-	-	-
83		C104	-	-	-	-	-	-	-	-	-	-	-	-	-	-	-	-	-	-	-	-	-	-	-	-	-	-	-	-	-	-	-	-	-	-	-	-	-	-	-	-	-	-	-	-	-	-	-
84		At04	-	-	-	-	-	-	-	-	-	-	-	-	-	-	-	-	-	-	-	-	-	-	-	-	-	-	-	-	-	-	-	-	-	-	-	-	-	-	-	-	-	-	-	-	-	-	-
85		IR8_246	-	-	-	-	-	-	-	-	-	-	-	-	-	-	-	-	-	-	-	-	-	-	-	-	-	-	-	-	-	-	-	-	-	-	-	-	-	-	-	-	-	-	-	-	-	-	-
86		IR246	-	-	-	-	-	-	-	-	-	-	-	-	-	-	-	-	-	-	-	-	-	-	-	-	-	-	-	-	-	-	-	-	-	-	-	-	-	-	-	-	-	-	-	-	-	-	-
87		IR20	-	-	-	-	-	-	-	-	-	-	-	-	-	-	-	-	-	-	-	-	-	-	-	-	-	-	-	-	-	-	-	-	-	-	-	-	-	-	-	-	-	-	-	-	-	-	-
88		Ob677	-	-	-	-	-	-	-	-	-	-	-	-	-	-	-	-	-	-	-	-	-	-	-	-	-	-	-	-	-	-	-	-	-	-	-	-	-	-	-	-	-	-	-	-	-	-	-
89		Bg400	-	-	-	-	-	-	-	-	-	-	-	-	-	-	-	-	-	-	-	-	-	-	-	-	-	-	-	-	-	-	-	-	-	-	-	-	-	-	-	-	-	-	-	-	-	-	-
90		Bg73_797	-	-	-	-	-	-	-	-	-	-	-	-	-	-	-	-	-	-	-	-	-	-	-	-	-	-	-	-	-	-	-	-	-	-	-	-	-	-	-	-	-	-	-	-	-	-	-
91		Ld335	-	-	-	-	-	-	-	-	-	-	-	-	-	-	-	-	-	-	-	-	-	-	-	-	-	-	-	-	-	-	-	-	-	-	-	-	-	-	-	-	-	-	-	-	-	-	-
92		9_3R	-	-	-	-	-	-	-	-	-	-	-	-	-	-	-	-	-	-	-	-	-	-	-	-	-	-	-	-	-	-	-	-	-	-	-	-	-	-	-	-	-	-	-	-	-	-	-
93		Ob2547	-	-	-	-	-	-	-	-	-	-	-	-	-	-	-	-	-	-	-	-	-	-	-	-	-	-	-	-	-	-	-	-	-	-	-	-	-	-	-	-	-	-	-	-	-	-	-
94		At03_105	-	-	-	-	-	-	-	-	-	-	-	-	-	-	-	-	-	-	-	-	-	-	-	-	-	-	-	-	-	-	-	-	-	-	-	-	-	-	-	-	-	-	-	-	-	-	-
95		94_2236	-	-	-	-	-	-	-	-	-	-	-	-	-	-	-	-	-	-	-	-	-	-	-	-	-	-	-	-	-	-	-	-	-	-	-	-	-	-	-	-	-	-	-	-	-	-	-
96		CR9413	-	-	-	-	-	-	-	-	-	-	-	-	-	-	-	-	-	-	-	-	-	-	-	-	-	-	-	-	-	-	-	-	-	-	-	-	-	-	-	-	-	-	-	-	-	-	-
97		IR46	-	-	-	-	-	-	-	-	-	-	-	-	-	-	-	-	-	-	-	-	-	-	-	-	-	-	-	-	-	-	-	-	-	-	-	-	-	-	-	-	-	-	-	-	-	-	-
98		Bg797	-	-	-	-	-	-	-	-	-	-	-	-	-	-	-	-	-	-	-	-	-	-	-	-	-	-	-	-	-	-	-	-	-	-	-	-	-	-	-	-	-	-	-	-	-	-	-
99		85_1580	-	-	-	-	-	-	-	-	-	-	-	-	-	-	-	-	-	-	-	-	-	-	-	-	-	-	-	-	-	-	-	-	-	-	-	-	-	-	-	-	-	-	-	-	-	-	-
100		Senerang_M_17	-	-	-	-	-	-	-	-	-	-	-	-	-	-	-	-	-	-	-	-	-	-	-	-	-	-	-	-	-	-	-	-	-	-	-	-	-	-	-	-	-	-	-	-	-	-	-
101		IR_50	-	-	-	-	-	-	-	-	-	-	-	-	-	-	-	-	-	-	-	-	-	-	-	-	-	-	-	-	-	-	-	-	-	-	-	-	-	-	-	-	-	-	-	-	-	-	-
102		Co_10	-	-	-	-	-	-	-	-	-	-	-	-	-	-	-	-	-	-	-	-	-	-	-	-	-	-	-	-	-	-	-	-	-	-	-	-	-	-	-	-	-	-	-	-	-	-	-
103		84_1587	-	-	-	-	-	-	-	-	-	-	-	-	-	-	-	-	-	-	-	-	-	-	-	-	-	-	-	-	-	-	-	-	-	-	-	-	-	-	-	-	-	-	-	-	-	-	-
104		Bg731_2	-	-	-	-	-	-	-	-	-	-	-	-	-	-	-	-	-	-	-	-	-	-	-	-	-	-	-	-	-	-	-	-	-	-	-	-	-	-	-	-	-	-	-	-	-	-	-
105		IR4432_52_6_4	-	-	-	-	-	-	-	-	-	-	-	-	-	-	-	-	-	-	-	-	-	-	-	-	-	-	-	-	-	-	-	-	-	-	-	-	-	-	-	-	-	-	-	-	-	-	-
106		76_3990	-	-	-	-	-	-	-	-	-	-	-	-	-	-	-	-	-	-	-	-	-	-	-	-	-	-	-	-	-	-	-	-	-	-	-	-	-	-	-	-	-	-	-	-	-	-	-
107		H4	-	-	-	-	-	-	-	-	-	-	-	-	-	-	-	-	-	-	-	-	-	-	-	-	-	-	-	-	-	-	-	-	-	-	-	890	-	-	-	-	-	-	-	-	-	-	-
108		Un1	-	-	-	-	-	-	-	-	-	-	-	-	-	-	-	-	-	-	-	-	-	-	-	-	-	-	-	-	-	-	-	-	-	-	-	-	-	-	-	-	-	-	-	-	-	-	-
109		H7	-	-	-	-	-	-	-	-	-	-	-	-	-	-	-	-	-	-	-	-	-	-	-	-	-	-	-	-	-	-	-	-	-	-	-	$	-	-	-	-	-	-	-	-	-	-	-
110		H8	-	-	-	-	-	-	-	-	-	-	-	-	-	-	-	-	-	-	-	-	-	-	-	-	-	-	-	-	-	-	-	-	-	-	-	890	-	-	-	-	-	-	-	-	-	-	-
111		H10	-	-	-	-	-	-	-	-	-	-	-	-	-	-	-	-	-	-	-	-	-	-	-	-	-	-	-	-	-	-	-	-	-	-	-	890	-	-	-	-	-	-	-	-	-	-	-
112		Un17	-	-	-	-	-	-	-	-	-	-	-	-	-	-	-	-	-	-	-	-	-	-	-	-	-	-	-	-	-	-	-	-	-	-	-	-	-	-	-	-	-	-	-	-	-	-	-
113		H9	-	-	-	-	-	-	-	-	-	-	-	-	-	-	-	-	-	-	-	-	-	-	-	-	-	-	-	-	-	-	-	-	-	-	-	890	-	-	-	-	-	-	-	-	-	-	-
114		62_355	-	-	-	-	-	-	-	-	-	-	-	-	-	-	-	-	-	-	-	-	-	-	-	-	-	-	-	-	-	-	-	-	-	-	-	-	-	-	-	-	-	-	-	-	-	-	-
115		Bg11_11	-	-	-	-	-	-	-	-	-	-	-	-	-	-	-	-	-	-	-	-	-	-	-	-	-	-	-	-	-	-	-	-	-	-	-	890	-	-	-	-	-	-	-	-	-	-	-
116		Un20	-	-	-	-	-	-	-	-	-	-	-	-	-	-	-	-	-	-	-	-	-	-	-	-	-	-	-	-	-	-	-	-	-	-	-	-	-	-	-	-	-	-	-	-	-	-	-
117		Un21	-	-	-	-	-	-	-	-	-	-	-	-	-	-	-	-	-	-	-	-	-	-	-	-	-	-	-	-	-	-	-	-	-	-	-	-	-	-	-	-	-	-	-	-	-	-	-
118		Bg34_6	-	-	-	-	-	-	-	-	-	-	-	-	-	-	-	-	-	-	-	-	-	-	-	-	-	-	-	-	-	-	-	-	-	-	-	890	-	-	-	-	-	-	-	-	-	-	-
119		Un2	-	-	-	-	-	-	-	-	-	-	-	-	-	-	-	-	-	-	-	-	-	-	-	-	-	-	-	-	-	-	-	-	-	-	-	-	-	-	-	-	-	-	-	-	-	-	-
120		Bg34_8	-	-	-	-	-	-	-	-	-	-	-	-	-	-	-	-	-	-	-	-	-	-	-	-	-	-	-	-	-	-	-	-	-	-	-	-	-	-	-	-	-	-	-	-	-	-	-
121		Ld66	-	-	-	-	-	-	-	-	-	-	-	-	-	-	-	-	-	-	-	-	-	-	-	-	-	-	-	-	-	-	-	-	-	-	-	$	-	-	-	-	-	-	-	-	-	-	-
122		Mi273	-	-	-	-	-	-	-	-	-	-	-	-	-	-	-	-	-	-	-	-	-	-	-	-	-	-	-	-	-	-	-	-	-	-	-	890	-	-	-	-	-	-	-	-	-	-	-
123		Un23	-	-	-	-	-	-	-	-	-	-	-	-	-	-	-	-	-	-	-	-	-	-	-	-	-	-	-	-	-	-	-	-	-	-	-	-	-	-	-	-	-	-	-	-	-	-	-
124		Bg3_5	-	-	-	-	-	-	-	-	-	-	-	-	-	-	-	-	-	-	-	-	-	-	-	-	-	-	-	-	-	-	-	-	-	-	-	890	-	-	-	-	-	-	-	-	-	-	-
125		Bg94_1	-	-	-	-	-	-	-	-	-	-	-	-	-	-	-	-	-	-	-	-	-	-	-	-	-	-	-	-	-	-	-	-	-	-	-	890	-	-	-	-	-	-	-	-	-	-	-
126		Bg90_2	-	226	-	-	-	-	-	-	-	-	-	-	-	-	-	-	-	-	-	-	-	-	-	-	-	-	-	-	-	-	-	-	125	234	900	890	250	224	-	-	-	-	-	-	-	-	-
127		At16	-	-	-	-	-	-	-	-	-	-	-	-	-	-	-	-	-	-	-	-	-	-	-	-	-	-	-	-	-	-	-	-	-	-	-	-	-	-	-	-	-	-	-	-	-	-	-
128		Un24	-	-	-	-	-	-	-	-	-	-	-	-	-	-	-	-	-	-	-	-	-	-	-	-	-	-	-	-	-	-	-	-	-	-	-	-	-	-	-	-	-	-	-	-	-	-	-
129		Bw78	-	-	-	-	-	-	-	-	-	-	-	-	-	-	-	-	-	-	-	-	-	-	-	-	-	-	-	-	-	-	-	-	-	-	-	890	-	-	-	-	-	-	-	-	-	-	-
130		Bg94_2	-	-	-	-	-	-	-	-	-	-	-	-	-	-	-	-	-	-	-	-	-	-	-	-	-	-	-	-	-	-	-	-	-	-	-	890	-	-	-	-	-	-	-	-	-	-	-
131		Bg276_5	-	-	-	-	-	-	-	-	-	-	-	-	-	-	-	-	-	-	-	-	-	-	-	-	-	-	-	-	-	-	-	-	-	-	-	890	-	-	-	-	-	-	-	-	-	-	-
132		Un22	-	-	-	-	-	-	-	-	-	-	-	-	-	-	-	-	-	-	-	-	-	-	-	-	-	-	-	-	-	-	-	-	-	-	-	-	-	-	-	-	-	-	-	-	-	-	-
133		Bw100	-	-	-	-	-	-	-	-	-	-	-	-	-	-	-	-	-	-	-	-	-	-	-	-	-	-	-	-	-	-	-	-	-	-	-	-	-	-	-	-	-	-	-	-	-	-	-
134		Un3	-	-	-	-	-	-	-	-	-	-	-	-	-	-	-	-	-	-	-	-	-	-	-	-	-	-	-	-	-	-	-	-	-	-	-	-	-	-	-	-	-	-	-	-	-	-	-
135		Bg379_2	-	-	-	-	-	-	-	-	-	-	-	-	-	-	-	-	-	-	-	-	-	-	-	-	-	-	-	-	-	-	-	-	-	-	-	890	-	-	-	-	-	-	-	-	-	-	-
136		Un4	-	-	-	-	-	-	-	-	-	-	-	-	-	-	-	-	-	-	-	-	-	-	-	-	-	-	-	-	-	-	-	-	-	-	-	-	-	-	-	-	-	-	-	-	-	-	-
137		Bg400_1	-	-	-	-	-	-	-	-	-	-	-	-	-	-	-	-	-	-	-	-	-	-	-	-	-	-	-	-	-	-	-	-	-	-	-	890	-	-	-	-	-	-	-	-	-	-	-
138		Un5	-	-	-	-	-	-	-	-	-	-	-	-	-	-	-	-	-	-	-	-	-	-	-	-	-	-	-	-	-	-	-	-	-	-	-	-	-	-	-	-	-	-	-	-	-	-	-
139		Bg750	-	-	-	-	-	-	-	-	-	-	-	-	-	-	-	-	-	-	-	-	-	-	-	-	-	-	-	-	-	-	-	-	-	-	-	890	-	-	-	-	-	-	-	-	-	-	-
140		Un18	-	-	-	-	-	-	-	-	-	-	-	-	-	-	-	-	-	-	-	-	-	-	-	-	-	-	-	-	-	-	-	-	-	-	-	-	-	-	-	-	-	-	-	-	-	-	-
141		Bw266_7	-	-	-	-	-	-	-	-	-	-	-	-	-	-	-	-	-	-	-	-	-	-	-	-	-	-	-	-	-	-	-	-	-	-	-	890	-	-	-	-	-	-	-	-	-	-	-
142		Bw267_3	-	-	-	-	-	-	-	-	-	-	-	-	-	-	-	-	-	-	-	-	-	-	-	-	-	-	-	-	-	-	-	-	-	-	-	890	-	-	-	-	-	-	-	-	-	-	-
143		Bw272_6b	-	215	-	-	-	-	-	-	-	-	-	-	-	-	-	-	-	-	-	-	-	-	-	-	-	-	-	-	-	-	-	-	125	234	900	890	250	224	-	-	-	-	-	-	-	-	-
144		Un6	-	-	-	-	-	-	-	-	-	-	-	-	-	-	-	-	-	-	-	-	-	-	-	-	-	-	-	-	-	-	-	-	-	-	-	-	-	-	-	-	-	-	-	-	-	-	-
145		Bg38	-	-	-	-	-	-	-	-	-	-	-	-	-	-	-	-	-	-	-	-	-	-	-	-	-	-	-	-	-	-	-	-	-	-	-	890	-	-	-	-	-	-	-	-	-	-	-
146		Bg407	-	-	-	-	-	-	-	-	-	-	-	-	-	-	-	-	-	-	-	-	-	-	-	-	-	-	-	-	-	-	-	-	-	-	-	890	-	-	-	-	-	-	-	-	-	-	-
147		Bg745	-	-	-	-	-	-	-	-	-	-	-	-	-	-	-	-	-	-	-	-	-	-	-	-	-	-	-	-	-	-	-	-	-	-	-	890	-	-	-	-	-	-	-	-	-	-	-
148		Un7	-	-	-	-	-	-	-	-	-	-	-	-	-	-	-	-	-	-	-	-	-	-	-	-	-	-	-	-	-	-	-	-	-	-	-	-	-	-	-	-	-	-	-	-	-	-	-
149		Un8	-	-	-	-	-	-	-	-	-	-	-	-	-	-	-	-	-	-	-	-	-	-	-	-	-	-	-	-	-	-	-	-	-	-	-	-	-	-	-	-	-	-	-	-	-	-	-
150		Un9	-	-	-	-	-	-	-	-	-	-	-	-	-	-	-	-	-	-	-	-	-	-	-	-	-	-	-	-	-	-	-	-	-	-	-	-	-	-	-	-	-	-	-	-	-	-	-
151		Bg380	-	-	-	-	-	-	-	-	-	-	-	-	-	-	-	-	-	-	-	-	-	-	-	-	-	-	-	-	-	-	-	-	-	-	-	890	-	-	-	-	-	-	-	-	-	-	-
152		Bg450	-	-	-	-	-	-	-	-	-	-	-	-	-	-	-	-	-	-	-	-	-	-	-	-	-	-	-	-	-	-	-	-	-	-	-	890	-	-	-	-	-	-	-	-	-	-	-
153		Un10	-	-	-	-	-	-	-	-	-	-	-	-	-	-	-	-	-	-	-	-	-	-	-	-	-	-	-	-	-	-	-	-	-	-	-	-	-	-	-	-	-	-	-	-	-	-	-
154		Un11	-	-	-	-	-	-	-	-	-	-	-	-	-	-	-	-	-	-	-	-	-	-	-	-	-	-	-	-	-	-	-	-	-	-	-	-	-	-	-	-	-	-	-	-	-	-	-
155		Bg350	-	-	-	-	-	-	-	-	-	-	-	-	-	-	-	-	-	-	-	-	-	-	-	-	-	-	-	-	-	-	-	-	-	-	-	-	-	-	-	-	-	-	-	-	-	-	-
156		Bw351	-	-	-	-	-	-	-	-	-	-	-	-	-	-	-	-	-	-	-	-	-	-	-	-	-	-	-	-	-	-	-	-	-	-	-	890	-	-	-	-	-	-	-	-	-	-	-
157		Un12	-	-	-	-	-	-	-	-	-	-	-	-	-	-	-	-	-	-	-	-	-	-	-	-	-	-	-	-	-	-	-	-	-	-	-	-	-	-	-	-	-	-	-	-	-	-	-
158		Bg300	26	226	26	51	102	69	196	200	326	-	95	253	241	120	130	127	108	34	151	147	152	200	155	500	188	182	180	142	138	136	229	102	125	234	900	890	250	224	192	161	$$	156	126/152	302	226	132	102
159		Bg301	-	-	-	-	-	-	-	-	-	-	-	-	-	-	-	-	-	-	-	-	-	-	-	-	-	-	-	-	-	-	-	-	-	-	-	890	-	-	-	-	-	-	-	-	-	-	-
160		Bw302	-	-	-	-	-	-	-	-	-	-	-	-	-	-	-	-	-	-	-	-	-	-	-	-	-	-	-	-	-	-	-	-	-	-	-	890	-	-	-	-	-	-	-	-	-	-	-
161		Bw400	-	-	-	-	-	-	-	-	-	-	-	-	-	-	-	-	-	-	-	-	-	-	-	-	-	-	-	-	-	-	-	-	-	-	-	890	-	-	-	-	-	-	-	-	-	-	-
162		Bw451	-	-	-	-	-	-	-	-	-	-	-	-	-	-	-	-	-	-	-	-	-	-	-	-	-	-	-	-	-	-	-	-	-	-	-	890	-	-	-	-	-	-	-	-	-	-	-
163		At303	-	-	-	-	-	-	-	-	-	-	-	-	-	-	-	-	-	-	-	-	-	-	-	-	-	-	-	-	-	-	-	-	-	-	-	890	-	-	-	-	-	-	-	-	-	-	-
164		Bg352	-	226	-	-	-	-	-	-	-	-	-	-	-	-	-	-	-	-	-	-	-	-	-	-	-	-	-	-	-	-	-	-	125	234	750	890	250	224	-	-	-	-	-	-	-	-	-
165		Un13	-	-	-	-	-	-	-	-	-	-	-	-	-	-	-	-	-	-	-	-	-	-	-	-	-	-	-	-	-	-	-	-	-	-	-	-	-	-	-	-	-	-	-	-	-	-	-
166		At353	-	-	-	-	-	-	-	-	-	-	-	-	-	-	-	-	-	-	-	-	-	-	-	-	-	-	-	-	-	-	-	-	-	-	-	890	-	-	-	-	-	-	-	-	-	-	-
167		At354	-	-	-	-	-	-	-	-	-	-	-	-	-	-	-	-	-	-	-	-	-	-	-	-	-	-	-	-	-	-	-	-	-	-	-	890	-	-	-	-	-	-	-	-	-	-	-
168		At401	-	-	-	-	-	-	-	-	-	-	-	-	-	-	-	-	-	-	-	-	-	-	-	-	-	-	-	-	-	-	-	-	-	-	-	890	-	-	-	-	-	-	-	-	-	-	-
169		Un33	-	-	-	-	-	-	-	-	-	-	-	-	-	-	-	-	-	-	-	-	-	-	-	-	-	-	-	-	-	-	-	-	-	-	-	-	-	-	-	-	-	-	-	-	-	-	-
170		Un34	-	-	-	-	-	-	-	-	-	-	-	-	-	-	-	-	-	-	-	-	-	-	-	-	-	-	-	-	-	-	-	-	-	-	-	-	-	-	-	-	-	-	-	-	-	-	-
171		At402	-	-	-	-	-	-	-	-	-	-	-	-	-	-	-	-	-	-	-	-	-	-	-	-	-	-	-	-	-	-	-	-	-	-	-	890	-	-	-	-	-	-	-	-	-	-	-
172		Bw452	-	-	-	-	-	-	-	-	-	-	-	-	-	-	-	-	-	-	-	-	-	-	-	-	-	-	-	-	-	-	-	-	-	-	-	890	-	-	-	-	-	-	-	-	-	-	-
173		Bw453	-	-	-	-	-	-	-	-	-	-	-	-	-	-	-	-	-	-	-	-	-	-	-	-	-	-	-	-	-	-	-	-	-	-	-	890	-	-	-	-	-	-	-	-	-	-	-
174		Un31	-	-	-	-	-	-	-	-	-	-	-	-	-	-	-	-	-	-	-	-	-	-	-	-	-	-	-	-	-	-	-	-	-	-	-	-	-	-	-	-	-	-	-	-	-	-	-
175		Un32	-	-	-	-	-	-	-	-	-	-	-	-	-	-	-	-	-	-	-	-	-	-	-	-	-	-	-	-	-	-	-	-	-	-	-	-	-	-	-	-	-	-	-	-	-	-	-
176		Bg304	-	-	-	-	-	-	-	-	-	-	-	-	-	-	-	-	-	-	-	-	-	-	-	-	-	-	-	-	-	-	-	-	-	-	-	890	-	-	-	-	-	-	-	-	-	-	-
177		Bg403	-	-	-	-	-	-	-	-	-	-	-	-	-	-	-	-	-	-	-	-	-	-	-	-	-	-	-	-	-	-	-	-	-	-	-	890	-	-	-	-	-	-	-	-	-	-	-
178		Ld355	-	-	-	-	-	-	-	-	-	-	-	-	-	-	-	-	-	-	-	-	-	-	-	-	-	-	-	-	-	-	-	-	-	-	-	-	-	-	-	-	-	-	-	-	-	-	-
179		Ld356	-	-	-	-	-	-	-	-	-	-	-	-	-	-	-	-	-	-	-	-	-	-	-	-	-	-	-	-	-	-	-	-	-	-	-	890	-	-	-	-	-	-	-	-	-	-	-
180		Un29	-	-	-	-	-	-	-	-	-	-	-	-	-	-	-	-	-	-	-	-	-	-	-	-	-	-	-	-	-	-	-	-	-	-	-	-	-	-	-	-	-	-	-	-	-	-	-
181		Un30	-	-	-	-	-	-	-	-	-	-	-	-	-	-	-	-	-	-	-	-	-	-	-	-	-	-	-	-	-	-	-	-	-	-	-	-	-	-	-	-	-	-	-	-	-	-	-
182		Bg357	-	-	-	-	-	-	-	-	-	-	-	-	-	-	-	-	-	-	-	-	-	-	-	-	-	-	-	-	-	-	-	-	-	-	-	890	-	-	-	-	-	-	-	-	-	-	-
183		At405	-	-	-	-	-	-	-	-	-	-	-	-	-	-	-	-	-	-	-	-	-	-	-	-	-	-	-	-	-	-	-	-	-	-	-	890	-	-	-	-	-	-	-	-	-	-	-
184		Bg358	-	-	-	-	-	-	-	-	-	-	-	-	-	-	-	-	-	-	-	-	-	-	-	-	-	-	-	-	-	-	-	-	-	-	-	890	-	-	-	-	-	-	-	-	-	-	-
185		Bg359	-	-	-	-	-	-	-	-	-	-	-	-	-	-	-	-	-	-	-	-	-	-	-	-	-	-	-	-	-	-	-	-	-	-	-	890	-	-	-	-	-	-	-	-	-	-	-
186		Un14	-	-	-	-	-	-	-	-	-	-	-	-	-	-	-	-	-	-	-	-	-	-	-	-	-	-	-	-	-	-	-	-	-	-	-	-	-	-	-	-	-	-	-	-	-	-	-
187		Bg360	-	-	-	-	-	-	-	-	-	-	-	-	-	-	-	-	-	-	-	-	-	-	-	-	-	-	-	-	-	-	-	-	-	-	-	890	-	-	-	-	-	-	-	-	-	-	-
188		Bg305	-	-	-	-	-	-	-	-	-	-	-	-	-	-	-	-	-	-	-	-	-	-	-	-	-	-	-	-	-	-	-	-	-	-	-	890	-	-	-	-	-	-	-	-	-	-	-
189		Bw361	-	-	-	-	-	-	-	-	-	-	-	-	-	-	-	-	-	-	-	-	-	-	-	-	-	-	-	-	-	-	-	-	-	-	-	890	-	-	-	-	-	-	-	-	-	-	-
190		At362	-	226	-	-	-	-	-	-	-	-	-	-	-	-	-	-	-	-	-	-	-	-	-	-	-	-	-	-	-	-	-	-	125	234	900	890	250	224	-	-	-	-	-	-	-	-	-
191		Bw363	-	-	-	-	-	-	-	-	-	-	-	-	-	-	-	-	-	-	-	-	-	-	-	-	-	-	-	-	-	-	-	-	-	-	-	-	-	-	-	-	-	-	-	-	-	-	-
192		At306	-	-	-	-	-	-	-	-	-	-	-	-	-	-	-	-	-	-	-	-	-	-	-	-	-	-	-	-	-	-	-	-	-	-	-	890	-	-	-	-	-	-	-	-	-	-	-
193		Bg250	-	215	-	-	-	-	-	-	-	-	-	-	-	-	-	-	-	-	-	-	-	-	-	-	-	-	-	-	-	-	-	-	125	225	750	890	250	224	-	-	-	-	-	-	-	-	-
194		At307	-	226	-	-	-	-	-	-	-	-	-	-	-	-	-	-	-	-	-	-	-	-	-	-	-	-	-	-	-	-	-	-	125	234	750	890	250	224	-	-	-	-	-	-	-	-	-
195		Un19	-	-	-	-	-	-	-	-	-	-	-	-	-	-	-	-	-	-	-	-	-	-	-	-	-	-	-	-	-	-	-	-	-	-	-	-	-	-	-	-	-	-	-	-	-	-	-
196		Bg406	-	-	-	-	-	-	-	-	-	-	-	-	-	-	-	-	-	-	-	-	-	-	-	-	-	-	-	-	-	-	-	-	-	-	-	890	-	-	-	-	-	-	-	-	-	-	-
197		Bg407H	-	-	-	-	-	-	-	-	-	-	-	-	-	-	-	-	-	-	-	-	-	-	-	-	-	-	-	-	-	-	-	-	-	-	-	-	-	-	-	-	-	-	-	-	-	-	-
198		Bg454	-	-	-	-	-	-	-	-	-	-	-	-	-	-	-	-	-	-	-	-	-	-	-	-	-	-	-	-	-	-	-	-	-	-	-	890	-	-	-	-	-	-	-	-	-	-	-
199		Un15	-	-	-	-	-	-	-	-	-	-	-	-	-	-	-	-	-	-	-	-	-	-	-	-	-	-	-	-	-	-	-	-	-	-	-	-	-	-	-	-	-	-	-	-	-	-	-
200		Bw364	-	-	-	-	-	-	-	-	-	-	-	-	-	-	-	-	-	-	-	-	-	-	-	-	-	-	-	-	-	-	-	-	-	-	-	890	-	-	-	-	-	-	-	-	-	-	-
201		Ld365	-	-	-	-	-	-	-	-	-	-	-	-	-	-	-	-	-	-	-	-	-	-	-	-	-	-	-	-	-	-	-	-	-	-	-	$	-	-	-	-	-	-	-	-	-	-	-
202		At308	-	-	-	-	-	-	-	-	-	-	-	-	-	-	-	-	-	-	-	-	-	-	-	-	-	-	-	-	-	-	-	-	-	-	-	890	-	-	-	-	-	-	-	-	-	-	-
203		Un25	-	-	-	-	-	-	-	-	-	-	-	-	-	-	-	-	-	-	-	-	-	-	-	-	-	-	-	-	-	-	-	-	-	-	-	-	-	-	-	-	-	-	-	-	-	-	-
204		Un26	-	-	-	-	-	-	-	-	-	-	-	-	-	-	-	-	-	-	-	-	-	-	-	-	-	-	-	-	-	-	-	-	-	-	-	-	-	-	-	-	-	-	-	-	-	-	-
205		Bg366	-	226	-	-	-	-	-	-	-	-	-	-	-	-	-	-	-	-	-	-	-	-	-	-	-	-	-	-	-	-	-	-	125	234	900	890	250	224	-	-	-	-	-	-	-	-	-
206		Ld408	-	-	-	-	-	-	-	-	-	-	-	-	-	-	-	-	-	-	-	-	-	-	-	-	-	-	-	-	-	-	-	-	-	-	-	$	-	-	-	-	-	-	-	-	-	-	-
207		Bw367	26	226	26	49	102	69	200	196	326	-	95	251	241	122	133	127	110	34	151	147	152	200	$$	500	188	203	180	142	138	136	229	102	125	234	750	890	250	224	149	162	118	156	126/152	302	226	132	102
208		Ld368	-	-	-	-	-	-	-	-	-	-	-	-	-	-	-	-	-	-	-	-	-	-	-	-	-	-	-	-	-	-	-	-	-	-	-	890	-	-	-	-	-	-	-	-	-	-	-
209		Bg369	-	-	-	-	-	-	-	-	-	-	-	-	-	-	-	-	-	-	-	-	-	-	-	-	-	-	-	-	-	-	-	-	-	-	-	890	-	-	-	-	-	-	-	-	-	-	-
210		Un16	-	-	-	-	-	-	-	-	-	-	-	-	-	-	-	-	-	-	-	-	-	-	-	-	-	-	-	-	-	-	-	-	-	-	-	-	-	-	-	-	-	-	-	-	-	-	-
211		Bg370	-	-	-	-	-	-	-	-	-	-	-	-	-	-	-	-	-	-	-	-	-	-	-	-	-	-	-	-	-	-	-	-	-	-	-	890	-	-	-	-	-	-	-	-	-	-	-
212		Ld371	-	-	-	-	-	-	-	-	-	-	-	-	-	-	-	-	-	-	-	-	-	-	-	-	-	-	-	-	-	-	-	-	-	-	-	890	-	-	-	-	-	-	-	-	-	-	-
213		Bw372	-	-	-	-	-	-	-	-	-	-	-	-	-	-	-	-	-	-	-	-	-	-	-	-	-	-	-	-	-	-	-	-	-	-	-	890	-	-	-	-	-	-	-	-	-	-	-
214		At309	-	-	-	-	-	-	-	-	-	-	-	-	-	-	-	-	-	-	-	-	-	-	-	-	-	-	-	-	-	-	-	-	-	-	-	890	-	-	-	-	-	-	-	-	-	-	-
215		Bg310	-	226	-	-	-	-	-	-	-	-	-	-	-	-	-	-	-	-	-	-	-	-	-	-	-	-	-	-	-	-	-	-	125	234	750	890	250	224	-	-	-	-	-	-	-	-	-
216		Bg251	-	-	-	-	-	-	-	-	-	-	-	-	-	-	-	-	-	-	-	-	-	-	-	-	-	-	-	-	-	-	-	-	-	-	-	890	-	-	-	-	-	-	-	-	-	-	-
217		At373	-	-	-	-	-	-	-	-	-	-	-	-	-	-	-	-	-	-	-	-	-	-	-	-	-	-	-	-	-	-	-	-	-	-	-	890	-	-	-	-	-	-	-	-	-	-	-
218		Un27	-	-	-	-	-	-	-	-	-	-	-	-	-	-	-	-	-	-	-	-	-	-	-	-	-	-	-	-	-	-	-	-	-	-	-	-	-	-	-	-	-	-	-	-	-	-	-
219		Un28	-	-	-	-	-	-	-	-	-	-	-	-	-	-	-	-	-	-	-	-	-	-	-	-	-	-	-	-	-	-	-	-	-	-	-	-	-	-	-	-	-	-	-	-	-	-	-
220		Bg455	-	-	-	-	-	-	-	-	-	-	-	-	-	-	-	-	-	-	-	-	-	-	-	-	-	-	-	-	-	-	-	-	-	-	-	890	-	-	-	-	-	-	-	-	-	-	-
221		At311	-	-	-	-	-	-	-	-	-	-	-	-	-	-	-	-	-	-	-	-	-	-	-	-	-	-	-	-	-	-	-	-	-	-	-	890	-	-	-	-	-	-	-	-	-	-	-
222		Bg252	-	-	-	-	-	-	-	-	-	-	-	-	-	-	-	-	-	-	-	-	-	-	-	-	-	-	-	-	-	-	-	-	-	-	-	$	-	-	-	-	-	-	-	-	-	-	-
223		Bg374	-	-	-	-	-	-	-	-	-	-	-	-	-	-	-	-	-	-	-	-	-	-	-	-	-	-	-	-	-	-	-	-	-	-	-	890	-	-	-	-	-	-	-	-	-	-	-
224		Ld253	-	-	-	-	-	-	-	-	-	-	-	-	-	-	-	-	-	-	-	-	-	-	-	-	-	-	-	-	-	-	-	-	-	-	-	890	-	-	-	-	-	-	-	-	-	-	-
										-
				The marker data generated by the collaborative research programs between the Department of Molecular Biology and Biotechnology, Faculty of Science, University of Peradeniya, Sri Lanka and Rice Research and Development Institute, Bathalegoda, Sri Lanka.
				Aluwihare, Y.C., Chamikara, M.D.M., Dissanayake, D.R.R.P., Karannagoda, N.N.H., Sirisena, D.N., Samarasinghe, W.L.G., Rajapakse, S., et al. (2015) Validation of K46, a Pup1-linked marker, using a selection of Sri Lankan rice (Oryza sativa L.) germplasm for marker assisted selection towards phosphorous deficiency tolerance. Ceylon J. Sci. Biol. Sci. 44, 45-54.
				Rathnayake, R.M.S.K., Rathnayake, P.G.R.G., Jayarathne, H.S.M., Nizam, R., Ranaweera, L.T., Kannangara, S.K., Udawela, U.A.K.S., et al. (2019). Assessment of the Sequence-Based Haplotype-Variants in Selected DNA Marker Loci for the Molecular Breeding of Resistant Rice Varieties to Brown Plant Hopper. Sri Lankan Journal of Agriculture Aand Ecosystems. 1, 2-15.
				Nakandala, N.D.U.S., Karunarathne, S.I., Ranaweera, L.T., Wijesundara, W.W.M.U.K., Senevirathna, R.W.K.M., Rathnayake, R.M.S.K., Udawela, U.A.K.S., et al. (2019) Assessment of the association between yield parameters and polymorphic sites of the Ghd7 locus in a core-set of rice cultivars grown in Sri Lanka. Ceylon J. Sci. 48, 121-132.
				Jayarathne, H.S.M., Rathnayake, P.G.R.G., Ranaweera, L.T., Nizam, R., Rathnayake, R.M.S.K., Kannangara, S.K., Udawela, U.A.K.S., et al. (2019) Assessment of the variation of performance indicators under p-starved conditions in a core-set of rice cultivars and their diversity in Pup1-linked DNA marker-haplotypes. J. Natl. Sci. Found. Sri. In review.
[truncated: 42 more columns]

## Sheet: Supplementary Table S3
Supplementary Table S3. Pedimap input data file
; Start.ped
POPULATION	=	Sri_Lanka_Rice_Germplasm
UNKNOWN	=	-
NULLHOMOZ	=	$
CONFIRMEDNULL	=	$$
PLOIDY	=	2
NALLELES	=	0
PEDIGREE
NAME	PARENT1	PARENT2	Average_Yeild_t/ha	Maturity_Days_Yala	Maturity_Days_Maha	Height_cm	Basal_Leaf_sheath_color	Additional_color_patterns	Redommendation	BL	BLB	BPH	GM	PDT	Brown_rice_recovery	Milling_recovery	Head_rice_recovery	Amylose_content	Gelatinization_temperature	1000_grain_weight	Grain_Shape	Pericap_color	Bushel_weight	Buff_color_presence
Murungakayan_302	-	-	2.5	-	-	-	-	-	-	-	-	R	-	High	-	-	-	-	-	-	-	-	-	-
Mas	-	-	3.5	-	-	-	-	-	-	-	-	-	-	High	-	-	-	-	-	-	-	-	-	-
HerathBanda	-	-	-	-	-	-	-	-	-	-	-	-	-	-	-	-	-	-	-	-	-	-	-	-
Kuruluthudu	-	-	-	-	-	-	-	-	-	-	-	-	-	-	-	-	-	-	-	-	-	-	-	-
Madathawalu	-	-	-	-	-	-	-	-	-	-	-	-	-	-	-	-	-	-	-	-	-	-	-	-
Masuran	-	-	-	-	-	-	-	-	-	-	-	-	-	-	-	-	-	-	-	-	-	-	-	-
RathSuwandal	-	-	-	-	-	-	-	-	-	-	-	-	-	-	-	-	-	-	-	-	-	-	-	-
Rathdel	-	-	-	-	-	-	-	-	-	-	-	-	-	High	-	-	-	-	-	-	-	-	-	-
Sulai	-	-	-	-	-	-	-	-	-	-	-	R	-	-	-	-	-	-	-	-	-	-	-	-
plimantary	-	-	-	-	-	-	-	-	-	-	-	-	-	-	-	-	-	-	-	-	-	-	-	-
Suwadhal	-	-	-	-	-	-	-	-	-	-	-	-	-	Moderate	-	-	-	-	-	-	-	-	-	-
Podiwee_A8	-	-	-	-	-	-	-	-	-	-	-	-	-	-	-	-	-	-	-	-	-	-	-	-
Pachchaperumal	-	-	3.5	-	-	-	-	-	-	-	-	-	-	-	-	-	-	-	-	-	-	-	-	-
H5	-	-	4	-	-	-	-	-	-	-	-	-	-	-	-	-	-	-	-	-	-	-	-	-
Engkatek	-	-	-	-	-	-	-	-	-	-	-	-	-	-	-	-	-	-	-	-	-	-	-	-
71_555	-	-	-	-	-	-	-	-	-	-	-	-	-	-	-	-	-	-	-	-	-	-	-	-
1280	-	-	-	-	-	-	-	-	-	-	-	-	-	-	-	-	-	-	-	-	-	-	-	-
Pokkali	-	-	-	-	-	-	-	-	-	-	-	-	-	Moderate	-	-	-	-	-	-	-	-	-	-
H501	-	-	-	-	-	-	-	-	-	-	-	-	-	-	-	-	-	-	-	-	-	-	-	-
Dee_Geo_Woo_Gen	-	-	-	-	-	-	-	-	-	-	-	-	-	-	-	-	-	-	-	-	-	-	-	-
IR262	-	-	-	-	-	-	-	-	-	-	-	-	-	-	-	-	-	-	-	-	-	-	-	-
Remadja	-	-	-	-	-	-	-	-	-	-	-	-	-	-	-	-	-	-	-	-	-	-	-	-
IR8	-	-	-	-	-	-	-	-	-	-	-	-	-	-	-	-	-	-	-	-	-	-	-	-
Ptb33	-	-	-	-	-	-	-	-	-	-	-	R	-	-	-	-	-	-	-	-	-	-	-	-
Bg96_3	-	-	-	-	-	-	-	-	-	-	-	-	-	-	-	-	-	-	-	-	-	-	-	-
75_1870	-	-	-	-	-	-	-	-	-	-	-	-	-	-	-	-	-	-	-	-	-	-	-	-
Ainantsao	-	-	-	-	-	-	-	-	-	-	-	-	-	-	-	-	-	-	-	-	-	-	-	-
Ld125	-	-	-	-	-	-	-	-	-	-	-	-	-	-	-	-	-	-	-	-	-	-	-	-
Bw248_1	-	-	-	-	-	-	-	-	-	-	-	-	-	-	-	-	-	-	-	-	-	-	-	-
Bw259_3	-	-	-	-	-	-	-	-	-	-	-	-	-	-	-	-	-	-	-	-	-	-	-	-
Bw242_5_5	-	-	-	-	-	-	-	-	-	-	-	-	-	-	-	-	-	-	-	-	-	-	-	-
IR5	-	-	-	-	-	-	-	-	-	-	-	-	-	-	-	-	-	-	-	-	-	-	-	-
Panduruwee	-	-	2.5	-	-	-	-	-	-	-	-	-	-	-	-	-	-	-	-	-	-	-	-	-
Ob667	-	-	-	-	-	-	-	-	-	-	-	-	-	-	-	-	-	-	-	-	-	-	-	-
Bg401_1	-	-	-	-	-	-	-	-	-	-	-	-	-	-	-	-	-	-	-	-	-	-	-	-
80_3717	-	-	-	-	-	-	-	-	-	-	-	-	-	-	-	-	-	-	-	-	-	-	-	-
IR841	-	-	-	-	-	-	-	-	-	-	-	-	-	-	-	-	-	-	-	-	-	-	-	-
Bg275_6	-	-	-	-	-	-	-	-	-	-	-	-	-	-	-	-	-	-	-	-	-	-	-	-
Bg367_7	-	-	4.5	-	-	-	-	-	-	-	-	-	-	-	-	-	-	-	-	-	-	-	-	-
At66_2	-	-	-	-	-	-	-	-	-	-	-	-	-	-	-	-	-	-	-	-	-	-	-	-
Bg367_4	-	-	-	-	-	-	-	-	-	-	-	-	-	-	-	-	-	-	-	-	-	-	-	-
Bg94_1(R)	-	-	-	-	-	-	-	-	-	-	-	-	-	-	-	-	-	-	-	-	-	-	-	-
Hondarawala_502	-	-	-	-	-	-	-	-	-	-	-	-	-	Moderate	-	-	-	-	-	-	-	-	-	-
IR2071_586	-	-	-	-	-	-	-	-	-	-	-	-	-	-	-	-	-	-	-	-	-	-	-	-
83_1026	-	-	-	-	-	-	-	-	-	-	-	-	-	-	-	-	-	-	-	-	-	-	-	-
IR50	-	-	-	-	-	-	-	-	-	-	-	-	-	-	-	-	-	-	-	-	-	-	-	-
Basmathi_442	-	-	-	-	-	-	-	-	-	-	-	-	-	-	-	-	-	-	-	-	-	-	-	-
Bg12_1	-	-	-	-	-	-	-	-	-	-	-	-	-	-	-	-	-	-	-	-	-	-	-	-
Bg1492	-	-	-	-	-	-	-	-	-	-	-	-	-	-	-	-	-	-	-	-	-	-	-	-
88_5089	-	-	-	-	-	-	-	-	-	-	-	-	-	-	-	-	-	-	-	-	-	-	-	-
84_3346	-	-	-	-	-	-	-	-	-	-	-	-	-	-	-	-	-	-	-	-	-	-	-	-
IR36	-	-	-	-	-	-	-	-	-	-	-	-	-	-	-	-	-	-	-	-	-	-	-	-
Senerang	-	-	-	-	-	-	-	-	-	-	-	-	-	-	-	-	-	-	-	-	-	-	-	-
Bg1203	-	-	-	-	-	-	-	-	-	-	-	-	-	-	-	-	-	-	-	-	-	-	-	-
Bw267_3_11M	-	-	-	-	-	-	-	-	-	-	-	-	-	-	-	-	-	-	-	-	-	-	-	-
At85_2	-	-	-	-	-	-	-	-	-	-	-	-	-	-	-	-	-	-	-	-	-	-	-	-
IR49517_41_1_2_3	-	-	-	-	-	-	-	-	-	-	-	-	-	-	-	-	-	-	-	-	-	-	-	-
Bg2225_1	-	-	-	-	-	-	-	-	-	-	-	-	-	-	-	-	-	-	-	-	-	-	-	-
Bg96_3298	-	-	-	-	-	-	-	-	-	-	-	-	-	-	-	-	-	-	-	-	-	-	-	-
Bg_CMS_1A	-	-	-	-	-	-	-	-	-	-	-	-	-	-	-	-	-	-	-	-	-	-	-	-
IR54742_22_19_3R	-	-	-	-	-	-	-	-	-	-	-	-	-	-	-	-	-	-	-	-	-	-	-	-
MR1523	-	-	-	-	-	-	-	-	-	-	-	-	-	-	-	-	-	-	-	-	-	-	-	-
87_519	-	-	-	-	-	-	-	-	-	-	-	-	-	-	-	-	-	-	-	-	-	-	-	-
Ob2552	-	-	-	-	-	-	-	-	-	-	-	-	-	-	-	-	-	-	-	-	-	-	-	-
Bg2426_2	-	-	-	-	-	-	-	-	-	-	-	-	-	-	-	-	-	-	-	-	-	-	-	-
Ld98_152	-	-	-	-	-	-	-	-	-	-	-	-	-	-	-	-	-	-	-	-	-	-	-	-
At01	-	-	-	-	-	-	-	-	-	-	-	-	-	-	-	-	-	-	-	-	-	-	-	-
Ld4_9_11	-	-	-	-	-	-	-	-	-	-	-	-	-	-	-	-	-	-	-	-	-	-	-	-
Ld99_17_4	-	-	-	-	-	-	-	-	-	-	-	-	-	-	-	-	-	-	-	-	-	-	-	-
Nonabokra	-	-	-	-	-	-	-	-	-	-	-	-	-	-	-	-	-	-	-	-	-	-	-	-
IR555178	-	-	-	-	-	-	-	-	-	-	-	-	-	-	-	-	-	-	-	-	-	-	-	-
IR65515_47_2_1_91	-	-	-	-	-	-	-	-	-	-	-	-	-	-	-	-	-	-	-	-	-	-	-	-
Ld99_11_48	-	-	-	-	-	-	-	-	-	-	-	-	-	-	-	-	-	-	-	-	-	-	-	-
Bg96_1520	-	-	-	-	-	-	-	-	-	-	-	-	-	-	-	-	-	-	-	-	-	-	-	-
IR70422_66_5_2	-	-	-	-	-	-	-	-	-	-	-	-	-	-	-	-	-	-	-	-	-	-	-	-
Bg98_2571	-	-	-	-	-	-	-	-	-	-	-	-	-	-	-	-	-	-	-	-	-	-	-	-
Ld12_38_1	-	-	3.5	-	-	-	-	-	-	-	-	-	-	-	-	-	-	-	-	-	-	-	-	-
UnP1	-	-	-	-	-	-	-	-	-	-	-	-	-	-	-	-	-	-	-	-	-	-	-	-
UnP2	-	-	-	-	-	-	-	-	-	-	-	-	-	-	-	-	-	-	-	-	-	-	-	-
Ob678	-	-	3.5	-	-	-	-	-	-	-	-	-	-	-	-	-	-	-	-	-	-	-	-	-
ZX788	-	-	-	-	-	-	-	-	-	-	-	-	-	-	-	-	-	-	-	-	-	-	-	-
IR42	-	-	-	-	-	-	-	-	-	-	-	-	-	-	-	-	-	-	-	-	-	-	-	-
C104	-	-	3	-	-	-	-	-	-	-	-	-	-	-	-	-	-	-	-	-	-	-	-	-
At04	-	-	-	-	-	-	-	-	-	-	-	-	-	-	-	-	-	-	-	-	-	-	-	-
IR8_246	-	-	-	-	-	-	-	-	-	-	-	-	-	-	-	-	-	-	-	-	-	-	-	-
IR246	-	-	-	-	-	-	-	-	-	-	-	-	-	-	-	-	-	-	-	-	-	-	-	-
IR20	-	-	4.5	-	-	-	-	-	-	-	-	-	-	-	-	-	-	-	-	-	-	-	-	-
Ob677	-	-	-	-	-	-	-	-	-	-	-	-	-	-	-	-	-	-	-	-	-	-	-	-
Bg400	-	-	-	-	-	-	-	-	-	-	-	-	-	-	-	-	-	-	-	-	-	-	-	-
Bg73_797	-	-	-	-	-	-	-	-	-	-	-	-	-	-	-	-	-	-	-	-	-	-	-	-
Ld335	-	-	-	-	-	-	-	-	-	-	-	-	-	-	-	-	-	-	-	-	-	-	-	-
9_3R	-	-	-	-	-	-	-	-	-	-	-	-	-	-	-	-	-	-	-	-	-	-	-	-
Ob2547	-	-	-	-	-	-	-	-	-	-	-	-	-	-	-	-	-	-	-	-	-	-	-	-
At03_105	-	-	-	-	-	-	-	-	-	-	-	-	-	-	-	-	-	-	-	-	-	-	-	-
94_2236	-	-	4	-	-	-	-	-	-	-	-	-	-	-	-	-	-	-	-	-	-	-	-	-
CR9413	-	-	-	-	-	-	-	-	-	-	-	-	-	-	-	-	-	-	-	-	-	-	-	-
IR46	-	-	-	-	-	-	-	-	-	-	-	-	-	-	-	-	-	-	-	-	-	-	-	-
Bg797	-	-	-	-	-	-	-	-	-	-	-	-	-	-	-	-	-	-	-	-	-	-	-	-
85_1580	-	-	-	-	-	-	-	-	-	-	-	-	-	-	-	-	-	-	-	-	-	-	-	-
Senerang_M_17	-	-	-	-	-	-	-	-	-	-	-	-	-	-	-	-	-	-	-	-	-	-	-	-
IR_50	-	-	-	-	-	-	-	-	-	-	-	-	-	-	-	-	-	-	-	-	-	-	-	-
Co_10	-	-	-	-	-	-	-	-	-	-	-	-	-	-	-	-	-	-	-	-	-	-	-	-
84_1587	-	-	-	-	-	-	-	-	-	-	-	-	-	-	-	-	-	-	-	-	-	-	-	-
Bg731_2	-	-	-	-	-	-	-	-	-	-	-	-	-	-	-	-	-	-	-	-	-	-	-	-
IR4432_52_6_4	-	-	-	-	-	-	-	-	-	-	-	-	-	-	-	-	-	-	-	-	-	-	-	-
76_3990	-	-	-	-	-	-	-	-	-	-	-	-	-	-	-	-	-	-	-	-	-	-	-	-
H4	Murungakayan_302	Mas	3.5	136	136	93	Dark_Green	-	General_Cultivation	MR	MR	MR	-	High	80	72.7	61.4	High	High	28.3	Long_Medium	Red	20.8	No
Un1	Pachchaperumal	Mas	-	-	-	-	-	-	-	-	-	-	-	-	-	-	-	-	-	-	-	-	-	-
H7	Un1	H5	3.6	105	105	72	Green	-	General_Cultivation	-	-	-	-	High	79.4	72.3	60	Intermediate	Intermediate	23.6	Intermediate_Bold	Red	21.2	No
H8	H4	Podiwee_A8	-	135	135	-	Green	-	General_Cultivation	-	-	-	-	-	-	-	-	-	-	18.2	Short_Round	White	-	No
H10	Un1	H5	3	90	90	83	Green	-	General_Cultivation	S	-	-	-	High	-	73.4	52	-	-	26	Intermediate_Bold	Red	19.5	No
Un17	C104	Mas	-	-	-	-	-	-	-	-	-	-	-	-	-	-	-	-	-	-	-	-	-	-
H9	Un17	Panduruwee	3	-	115	-	Green	-	Mawee_Land	-	-	-	-	-	-	-	-	High	-	22.5	Intermediate_Bold	-	-	-
62_355	Pachchaperumal	H5	3.9	93	93	90.4	Green	-	Rain_Fed_and_Manawari	-	R/MR	R/MR	-	-	75.6	72	57.5	High	Intermediate	29	Intermediate_Long	Red	-	No
Bg11_11	H8	Engkatek	4.5	136	136	77.1	Green	-	General_Cultivation	MS	-	-	-	-	79	72.2	62.3	-	Intermediate	13.8	Short_Round	White	21.7	No
Un20	Pachchaperumal	Mas	-	-	-	-	-	-	-	-	-	-	-	-	-	-	-	-	-	-	-	-	-	-
Un21	Un20	H501	-	-	-	-	-	-	-	-	-	-	-	-	-	-	-	-	-	-	-	-	-	-
Bg34_6	IR8_246	Un21	5.5	105	105	48	Green	-	General_Cultivation	S	-	-	-	-	79.2	72.2	67.1	Low	Intermediate	25.5	Intermediate_Short	Red	21.3	No
Un2	Un1	H501	-	-	-	-	-	-	-	-	-	-	-	-	-	-	-	-	-	-	-	-	-	-
Bg34_8	IR246	Un2	6.1	100	100	61	Green	-	General_Cultivation	MR	-	S	S	-	80.4	74	70.7	-	Intermediate	26	Intermediate_Bold	White	21.7	No
Ld66	H501	Dee_Geo_Woo_Gen	3.5	135	135	77	Green	-	Iron_Toxic_Soil_and_Acidic_Soil	S	-	-	-	-	-	-	-	-	-	21.6	Long_Medium	White	-	No
Mi273	H4	H4	-	135	135	58	Green	-	General_Cultivation	MR	MR	MR	-	-	-	-	-	-	-	28.4	Long_Medium	Red	-	No
Un23	Panduruwee	Mas	-	-	-	-	-	-	-	-	-	-	-	-	-	-	-	-	-	-	-	-	-	-
Bg3_5	Un23	Engkatek	5	-	165	67.4	Green	-	Mawee_Land	R	-	-	-	-	-	-	-	-	-	21	Intermediate_Bold	White	21.5	No
Bg94_1	IR262	Ld66	4.1	105	105	55	Green	-	General_Cultivation	MR	MS	S	S	High	79.3	72.9	63.8	High	High_Intermediate	28.3	Long_Medium	White	20.8	No
Bg90_2	IR262	Remadja	6.5	120	120	60	Green	-	General_Cultivation	S	-	-	S	-	78.6	72.9	63.7	-	Intermediate	29.3	Intermediate_Bold	White	22.1	No
At16	IR8	H4	3.8	105	105	-	Green	-	Sothern_Province	-	-	-	-	-	-	-	-	-	-	-	Intermediate_Bold	Red	-	No
Un24	Podiwee_A8	H5	-	-	-	-	-	-	-	-	-	-	-	-	-	-	-	-	-	-	-	-	-	-
Bw78	H501	Un24	3.5	135	135	102	Green	Purple_pigmentation	LCWZ_and_Iron_Toxic_Soil	R	-	S	MS	-	-	-	-	-	-	20.2	Short_Round	White	22.2	No
Bg94_2	IR262	Ld66	5.9	105	105	-	Green	-	General_Cultivation	-	-	-	-	-	-	-	-	High	-	25.6	Long_Medium	White	-	No
Bg276_5	Ob678	Bg34_8	4.3	100	100	53	Green	-	General_Cultivation	MS	-	-	S	-	79.2	72.8	61.8	Intermediate	-	29	Intermediate_Bold	White	21.3	No
Un22	Podiwee_A8	H5	-	-	-	-	-	-	-	-	-	-	-	-	-	-	-	-	-	-	-	-	-	-
Bw100	H501	Un22	4.5	135	135	108	Dark_Green	-	LCWZ_and_Iron_Toxic_Soil	R	MR	MS	S	-	77.2	71	65.2	-	Low_Intermediate	19.3	Short_Round	White	21.8	No
Un3	Bg96_3	Ptb33	-	-	-	-	-	-	-	-	-	-	-	-	-	-	-	-	-	-	-	-	-	-
Bg379_2	Un3	Bg96_3	6.1	132	132	58	Green	-	General_Cultivation	MR	MR	MR	-	Moderate	79.4	64	73.7	High	High_Intermediate	24.4	Intermediate_Bold	White	22.2	No
Un4	IR20	H4	-	-	-	-	-	-	-	-	-	-	-	-	-	-	-	-	-	-	-	-	-	-
Bg400_1	Ob678	Un4	5.9	135	135	73	Green	-	General_Cultivation	R	MR	-	R	-	79.9	72.9	66.5	-	Intermediate	27	Intermediate_Bold	White	20.8	No
Un5	75_1870	Pachchaperumal	-	-	-	-	-	-	-	-	-	-	-	-	-	-	-	-	-	-	-	-	-	-
Bg750	Ainantsao	Un5	3	78	78	82	Green	-	LCIZ	-	-	MR/MS	R/MR	-	78.3	74.7	64.5	High	Intermediate	26	Intermediate_Bold	Red	20.8	No
Un18	Ob677	Bg90_2	-	-	-	-	-	-	-	-	-	-	-	-	-	-	-	-	-	-	-	-	-	-
Bw266_7	Bw242_5_5	Un18	4.5	105	105	104	Green	-	LCWZ	R	-	S	R	-	-	-	-	-	-	24	Intermediate_Bold	White	20.8	No
Bw267_3	Ld125	Bw248_1	4	105	105	94	Green	-	LCWZ_Iron_Toxic_Soil	R	MR	-	-	-	76.8	69.2	61.2	-	Low_Intermediate	22.5	Intermediate_Bold	White	-	No
Bw272_6b	Bw259_3	Bw242_5_5	3.5	90	90	106.3	Green	-	LCWZ	HR	MR	-	-	-	76	68.2	66.2	High	Low	16.7	Short_Round	Red	-	Yes
Un6	H4	Podiwee_A8	-	-	-	-	-	-	-	-	-	-	-	-	-	-	-	-	-	-	-	-	-	-
Bg38	Engkatek	Un6	6	-	155	84	Green	-	Mawee_Land	R	S	S	-	-	77.3	63.7	61.2	Intermediate	Intermediate	14	Short_Round	White	21.6	No
Bg407	IR5	Panduruwee	5.5	-	170	76	Green	-	Mawee_Land	MR/MS	-	-	-	-	80.2	73	51.2	Intermediate	Intermediate	21.5	Intermediate_Bold	White	21.5	No
Bg745	Podiwee_A8	71_555	6	-	150	79.6	Green	-	Mawee_Land	MR	MR	MR	-	-	78.5	73.2	54.9	-	Intermediate	20	Short_Round	White	22.3	No
Un7	Bg90_2	Ob667	-	-	-	-	-	-	-	-	-	-	-	-	-	-	-	-	-	-	-	-	-	-
Un8	Bg90_2	Un7	-	-	-	-	-	-	-	-	-	-	-	-	-	-	-	-	-	-	-	-	-	-
Un9	Bg90_2	Un8	-	-	-	-	-	-	-	-	-	-	-	-	-	-	-	-	-	-	-	-	-	-
Bg380	Bg90_2	Un9	6.5	123	123	63	Green	-	Major_Irrigation_in_DZ_and_IZ	S	-	S	R	-	80.7	76.1	51.9	-	-	25.8	Intermediate_Bold	White	21.1	No
Bg450	Bg12_1	IR42	5.3	125	125	64	Purple	-	General_Cultivation	S	MR/MS	MR/MS	R	Moderate	80.7	73.3	66.4	High	Intermediate	14.2	Short_Round	White	21.2	No
Un10	Bg401_1	80_3717	-	-	-	-	-	-	-	-	-	-	-	-	-	-	-	-	-	-	-	-	-	-
Un11	Un10	Bg94_1	-	-	-	-	-	-	-	-	-	-	-	-	-	-	-	-	-	-	-	-	-	-
Bg350	Bg94_1	Un11	8.5	105	105	-	Green	-	General_Cultivation	-	-	R	-	-	77.9	70.4	66.2	Intermediate	Low	-	Long_Medium	Red	-	No
Bw351	Bg90_2	Bg401_1	4.5	108	108	83	Green	-	High_Potential_Area_of_LCWZ	R	-	-	-	-	78.5	71.6	65.7	Intermediate	Intermediate	28	Intermediate_Bold	Red	20.5	No
Un12	IR841	Bg275_6	-	-	-	-	-	-	-	-	-	-	-	-	-	-	-	-	-	-	-	-	-	-
Bg300	Bg367_7	Un12	5	93	93	72.2	Green	-	General_Cultivation	MR	MR	MR	R	Sensitive	80.3	74.5	62	High	Intermediate	26.8	Intermediate_Bold	White	21.9	No
Bg301	1280	H4	6	93	93	67	Green	-	Rain_Fed_and_DZ_&_IZ	R	-	-	-	-	-	-	-	-	-	23.9	Intermediate_Bold	Red	20.5	No
Bw302	Bw259_3	Bw242_5_5	3.2	90	90	98	Green	-	WZ	R	MS	S	MS	-	78.5	71.8	65.7	-	-	21.3	Long_Slender	White	20.9	Yes
Bw400	Bw259_3	Bw242_5_5	5	120	120	-	Green	-	Saline_and_Acidic_Soil	S	-	S	MS	-	79.1	73.8	57.1	-	-	-	Intermediate_Long	Red	-	Yes
Bw451	Bg400	Bg11_11	5.5	120	120	66	Green	-	LCWZ_and_Saline_Soil	S	MR	MR	-	-	79.9	75.1	70.6	High	High	15.3	Short_Round	White	-	No
At303	At66_2	Bg276_5	6.2	90	90	74	Green	-	General_Cultivation	MR/MS	S	MS	MR	-	78.6	66.1	46.7	High	High	26	Long_Medium	Red	21.5	No
Bg352	Bg380	Bg367_4	4.9	100	100	67	Green	-	General_Cultivation	MR	MR	MR	-	Moderate	79.1	73.1	67.9	Intermediate	Low	28	Intermediate_Bold	White	21.7	Yes
Un13	Bg94_1(R)	Bg400_1	-	-	-	-	-	-	-	-	-	-	-	-	-	-	-	-	-	-	-	-	-	-
At353	Un13	Bg94_1	5.2	90	90	80	Green	-	Acid_Saline_Condition_in_Nilawala_Region	MS	S	MS	MR	Moderate	78.3	72.6	67.8	High	Low	24.1	Long_Medium	Red	19.2	No
At354	Bg94_1	Pokkali	6.5	95	95	67	Green	-	Saline_Area	MS	S	MR/MS	MR/MS	Sensitive	79.5	72.4	63.1	High	Low_Intermediate	26.1	Long_Medium	White	20.5	No
At401	Bg94_1	Pokkali	5	115	115	85	Green	-	Costal_Saline_Area	MS	MS	MR/MS	R	-	80	72.4	55.6	Intermediate	Intermediate	25	Long_Medium	Red	20	No
Un33	IR4432_52_6_4	Bg90_2	-	-	-	-	-	-	-	-	-	-	-	-	-	-	-	-	-	-	-	-	-	-
Un34	76_3990	Ob678	-	-	-	-	-	-	-	-	-	-	-	-	-	-	-	-	-	-	-	-	-	-
At402	Un33	Un34	6.7	115	115	85	Green	-	Southern_Province	S	MS	R/MR	R	-	78.4	72.3	53.7	High	Intermediate	23.7	Long_Medium	Red	21.4	No
Bw452	Hondarawala_502	C104	5	135	135	-	Green	-	General_Cultivation	MR	MR/MS	-	MR/MS	-	-	-	-	-	-	26.8	Long_Medium	Red	-	-
Bw453	IR2071_586	Bg400_1	7	135	135	78	Green	-	LCWZ	MR/MS	MR	R	MR	-	78.8	72.5	60.8	High	Low	19.3	Long_Medium	White	-	No
Un31	Co_10	IR_50	-	-	-	-	-	-	-	-	-	-	-	-	-	-	-	-	-	-	-	-	-	-
Un32	84_1587	Bg731_2	-	-	-	-	-	-	-	-	-	-	-	-	-	-	-	-	-	-	-	-	-	-
Bg304	Un31	Un32	4.7	87	87	68	Green	-	General_Cultivation	S	MR	MR	R	-	77.7	74.1	64.9	High_Intermediate	Intermediate	23.5	Long_Medium	White	20.1	No
Bg403	83_1026	Bg379_2	6	118	118	60	Green	-	General_Cultivation	MR/MS	R/MR	R/MR	-	High	79.3	72.2	66.9	High	-	23.9	Intermediate_Bold	White	22.3	No
Ld355	Bw451	IR50	4.5	105	105	70	Green	-	Southern_Province	MR	MR	MR	MR	-	-	-	-	-	-	16.4	Semi_Round	White	21	No
Ld356	Bw451	Bw351	4.5	105	105	66	Green	-	Kaluthara_and_Galle_Districts	S	MR	MR	MR	Moderate	78.8	72.4	65.7	High	Intermediate	17.6	Long_Slender	Red	22.6	No
Un29	Bg797	Bg300	-	-	-	-	-	-	-	-	-	-	-	-	-	-	-	-	-	-	-	-	-	-
Un30	85_1580	Senerang_M_17	-	-	-	-	-	-	-	-	-	-	-	-	-	-	-	-	-	-	-	-	-	-
Bg357	Un29	Un30	5.8	104	104	56	Green	-	General_Cultivation	MR/MS	MR	MR	R	Sensitive	79	71	59.1	High	High_Intermediate	22.6	Long_Medium	White	20.2	No
At405	At402	Basmathi_442	4.7	120	120	67	Green	-	DZ_&_IZ_with_Assureed_Supply_of_Water	S	MR	MR	-	-	76.5	68.4	59.4	Low	Low	22.5	Long_Slender	White	18.5	No
Bg358	Bg12_1	Bg1492	4.8	104	104	66	Green	-	General_Cultivation	S	MR	MR	-	Moderate	78.6	72.3	71	High_Intermediate	Intermediate	16.4	Short_Round	White	22.7	No
Bg359	88_5089	Bg379_2	5.9	104	104	64	Green	-	WZ	MR	MR	MR	R	-	79.5	74.2	66	High	High	23.6	Intermediate_Bold	White	21.6	No
Un14	84_3346	IR36	-	-	-	-	-	-	-	-	-	-	-	-	-	-	-	-	-	-	-	-	-	-
Bg360	Un14	Senerang	4.2	105	105	52	Green	-	General_Cultivation	S	MR	MR	R	-	79.6	73.7	72.4	Intermediate	High_Intermediate	13.6	Short_Round	White	20.6	No
Bg305	Bg1203	Bg1492	6.9	94	94	70	Green	-	General_Cultivation	S	MR/MS	MR	R	-	80.1	72.9	65.2	High	Intermediate	23.7	Intermediate_Bold	White	21	No
Bw361	IR36	Bw267_3_11M	4.5	105	105	80	Green	-	General_Cultivation_Tolerance_to_Iron_Toxicity	-	MR	MR	R/MR	-	81.3	74.4	64.1	High	Low	21.4	Intermediate_Bold	Red	21	No
At362	At85_2	Bg380	7	110	110	70	Green	-	General_Cultivation	MR/MS	MR/MS	R/MR	R/MR	High	78.3	68.6	54.2	Intermediate_High	Low	25.7	Long_Medium	Red	20.6	No
Bw363	IR36	Bw267_3_11M	3.5	105	105	58	Green	-	General_Cultivation_Tolerance_to_Iron_Toxicity	MS	MR	-	R/MR	-	80.9	73.1	63.6	High	High	21	Intermediate_Bold	White	-	No
At306	IR49517_41_1_2_3	At405	4.7	102	102	63	Green	-	General_Cultivation	MR	MR	R	MR	Sensitive	78.6	66.3	50.4	High	Intermediate_high	21.9	Long_Slender	White	19	No
Bg250	UnP1	UnP2	4.5	85	85	75	Green	-	Drought_and_Flood_Prone_Areas	MR	MR	R	MR	Moderate	80.5	74.4	69.3	High	Intermediate	24	Intermediate_Bold	White	19.9	No
At307	Bg2225_1	Bg96_3298	7	97	97	59	Green	-	General_Cultivation	R	MS	R	R	-	79.8	74.4	69	High	High_intermediate	23.3	Intermediate_Bold	White	22.5	No
Un19	Bg73_797	Ptb33	-	-	-	-	-	-	-	-	-	-	-	-	-	-	-	-	-	-	-	-	-	-
Bg406	Un19	Ob678	5	120	120	54	Green	-	Northern_Region	MR/MS	R/MR	-	-	-	80.9	74	62.5	Intermediate	Low	27	Intermediate_Bold	Red	21.1	No
Bg407H	Bg_CMS_1A	IR54742_22_19_3R	8	118	118	104	Green	-	High_Potential_Area	R	R/MR	-	R	-	79.5	73.7	63.6	High	Low	29.8	Long_Slender	White	20.5	No
Bg454	MR1523	87_519	4.2	133	133	54	Green	-	General_Cultivation_with_Assured_Supply_of_Water	MR	R/MR	R	-	-	80.1	73.9	59.2	High	High_Intermediate	26	Intermediate_Bold	White	21.1	No
Un15	Bw400	Ob2552	-	-	-	-	-	-	-	-	-	-	-	-	-	-	-	-	-	-	-	-	-	-
Bw364	Un15	Bg352	4.5	103	103	104	Green	-	WZ_and_Tolerance_to_Iron_Toxicity	MR	MR	MR	R/MR	Moderate	78.5	75.5	61	High	High	23	Long_Medium	Red	-	No
Ld365	Ld335	Ld355	4.5	102	102	40	Green	-	WZ	MR	MS	MR	MR	-	77.5	75	63.8	High_intermediate	Intermediate	16	Short_Round	Red	22.6	No
At308	Bg2225_1	Bg2426_2	6.5	95	95	77	Green	-	General_Cultivation	R	MS	MS	MR	-	81.5	70.6	59.2	High	High	17.5	Short_Round	White	21.8	No
Un25	Bg300	94_2236	-	-	-	-	-	-	-	-	-	-	-	-	-	-	-	-	-	-	-	-	-	-
Un26	Bg300	Bg304	-	-	-	-	-	-	-	-	-	-	-	-	-	-	-	-	-	-	-	-	-	-
Bg366	Un25	Un26	6	99	99	73.6	Green	-	General_Cultivation	MR	MR	-	MR	-	79.5	72.9	67.2	Intermediate_High	Intermediate	24.8	Intermediate_Bold	White	21.7	No
Ld408	At01	Ld98_152	5	110	110	62	Green	-	General_Cultivation	R/MR	MS	MR	MR	-	79.2	72.6	66	Intermediate	Low	19	Intermediate_Bold	Red	-	No
Bw367	Bw361	Bg358	5.2	105	105	97	Green	-	General_Cultivation_Tolerance_to_Iron_Toxicity	R/MR	MR	R/MR	MR/MS	-	79.4	73.3	69.2	High	Intermediate	15	Short_Round	White	22	No
Ld368	Ld4_9_11	Ld99_17_4	4.6	102	102	23	Green	-	WZ	MS	MR/MS	MR	R/MR	-	79.8	74.5	70.6	High_intermediate	Intermediate	16	Short_Round	Red	22.6	No
Bg369	Bg94_1	Nonabokra	7	104	104	59	Green	-	Saline_Prone_Areas	MR	MR	-	MR	-	81.5	74.2	58.9	High	Intermediate	32.5	Long_Medium	White	21.2	No
Un16	IR555178	9_3R	-	-	-	-	-	-	-	-	-	-	-	-	-	-	-	-	-	-	-	-	-	-
Bg370	Un16	IR65515_47_2_1_91	5.4	105	105	85	Green	-	General_Cultivation	MR	-	-	-	-	79.3	73.5	70.7	High	Intermediate	14.4	Short_Round	White	21.4	No
Ld371	Ld99_11_48	Bg96_1520	4.6	103	103	59	Green	-	WZ	R/MR	MR/MS	R/MR	R/MR	-	78.3	73	70.5	High_intermediate	High_Intermediate	18.1	Short_Round	White	-	No
Bw372	Bg359	Bw267_3	4.2	104	104	98	Green	-	WZ_Tolerance_to_Iron_Toxicity	MR	MR/MS	MR/MS	R	-	79.1	73	72.1	High	High	21.4	Intermediate_Bold	Red	22.5	No
At309	IR70422_66_5_2	Bg98_2571	6	95	95	52.8	Green	-	General_Cultivation	MR	MR/MS	MR	MR	-	78.6	71.1	47.1	Low	Low	22.6	Long_Slender	White	18.5	No
Bg310	Bg300	Pokkali	5.6	97	97	65	Green	-	Saline_Prone_Areas	R/MR	MR/MS	R/MR	S	-	81.4	76.7	71.1	High	Intermediate	27.5	Intermediate_Bold	White	21.3	No
Bg251	ZX788	ZX788	5.5	80	80	87	Green	-	Rain_Fed_and_Drought_Prone_Areas	R/MR	MS	MR	R/MR	-	79	73.5	73.5	High	Intermediate	21.5	Long_Medium	White	20.3	No
At373	IR70422_66_5_2	Bg98_2571	4.9	103	103	56	Green	-	General_Cultivation	S	MR/MS	MR	R	-	80.1	73.3	67.6	High	High_Intermediate	10.5	Short_Round	White	19.8	No
Un27	Ob2547	CR9413	-	-	-	-	-	-	-	-	-	-	-	-	-	-	-	-	-	-	-	-	-	-
Un28	IR46	Ob2552	-	-	-	-	-	-	-	-	-	-	-	-	-	-	-	-	-	-	-	-	-	-
Bg455	Un27	Un28	6	130	130	77	Green	-	Flood_Prone_Areas	R	MS	MR/MS	R/MS	-	78.1	71.3	68	-	Intermediate	24.8	Intermediate_Bold	Red	21.3	No
At311	At306	At03_105	5.2	93	93	67	Green	-	General_Cultivation	MR	MS	MR	R/MR	-	75.3	66.2	64.3	High	High	20.7	Long_Slender	Red	17.3	No
Bg252	Bg250	Bg250	4.2	85	85	81	Green	-	Rain_Fed	R	MR/MS	MR	R/MR	-	78.2	72.2	71.1	Intermediate	Intermediate_High	17.8	Short_Round	Red	21.5	No
Bg374	Ld12_38_1	Bg360	5.9	107	107	68	Green	-	General_Cultivation	MR	MS	MR	MR	-	82.1	74	69.3	High_Intermediate	High	22.2	Intermediate_Bold	White	22.2	No
Ld253	At04	At04	4.5	88	88	49	Green	-	General_Cultivation	MR/MS	R/MR	R/MR	R/MR	-	78.6	73.6	66	Intermediate	Intermediate	20.6	Long_Slender	White	-	No
;Dummy	-	-	-	-	-	-	9	4	20	9	10	10	10	5				9	9		15	10		4
LINKAGEGROUP 1
MAP
RM495	2.8
RM5346	45.4
RM289	56.7
RM493	79.7
RM246	115.2
RM472	171.6
LOCUS	RM495
ALLELENAMES	26
LOCUS	RM5346
ALLELENAMES	215 226
LOCUS	RM289
ALLELENAMES	26 96
LOCUS	RM493
ALLELENAMES	49 51
LOCUS	RM246
ALLELENAMES	102 123
LOCUS	RM472
ALLELENAMES	62 69
LINKAGEGROUP 2
MAP
RM521	58.4
RM475	92.5
RM166	183
LOCUS	RM521
ALLELENAMES	196 200
LOCUS	RM475
ALLELENAMES	196 200
LOCUS	RM166
ALLELENAMES	326
LINKAGEGROUP 3
MAP
RM154	4.8
RM175	18.9
C3-14	22.4
RM489	29.2
RM2453	86
RM3180	87.7
LOCUS	RM154
ALLELENAMES	12
LOCUS	RM175
ALLELENAMES	95
LOCUS	C3-14
ALLELENAMES	251 253 257
LOCUS	RM489
ALLELENAMES	241
LOCUS	RM2453
ALLELENAMES	120 122
LOCUS	RM3180
ALLELENAMES	128 130 133
LINKAGEGROUP 4
MAP
RM307	0
RM335	21.5
RM518	25.5
RM3317	32.1
RM241	106.2
RM349	160
LOCUS	RM307
ALLELENAMES	127 300
LOCUS	RM335
ALLELENAMES	108 110 154
LOCUS	RM518
ALLELENAMES	34
LOCUS	RM3317
ALLELENAMES	151 163
LOCUS	RM241
ALLELENAMES	145 147
LOCUS	RM349
ALLELENAMES	148 152
LINKAGEGROUP 5
MAP
RM153	0
RM267	28.6
RM161	96.9
RM480	130.6
RM334	141.8
LOCUS	RM153
ALLELENAMES	200
LOCUS	RM267
ALLELENAMES	155
LOCUS	RM161
ALLELENAMES	183 500
LOCUS	RM480
ALLELENAMES	164 188 201
LOCUS	RM334
ALLELENAMES	182 197 203
LINKAGEGROUP 6
MAP
RM589	3.2
RM1369	6.6
RM225	26.2
RM217	38.5
RM162	108.3
LOCUS	RM589
ALLELENAMES	180 185 186
LOCUS	RM1369
ALLELENAMES	130 140 142
LOCUS	RM225
ALLELENAMES	138 140
LOCUS	RM217
ALLELENAMES	130 133 135 136
LOCUS	RM162
ALLELENAMES	229 230 238
LINKAGEGROUP 7
MAP
RM542	34.7
G7rg	49.7
RM5436	49.7
Seq1_2	49.7
Seq7_8	49.7
RM5499	50.45
RM1135	57.5
RM336	61
RM234	88.2
LOCUS	RM542
ALLELENAMES	102
LOCUS	G7rg
ALLELENAMES	125
LOCUS	RM5436
ALLELENAMES	225 234
LOCUS	Seq1_2
ALLELENAMES	750 900
LOCUS	Seq7_8
ALLELENAMES	890
LOCUS	RM5499
ALLELENAMES	250
LOCUS	RM1135
ALLELENAMES	157 224
LOCUS	RM336
ALLELENAMES	149 151 192
LOCUS	RM234
ALLELENAMES	161 162
LINKAGEGROUP 8
MAP
RM310	57
RM72	60.9
RM210	90.3
RM230	112.2
RM477	121.8
LOCUS	RM310
ALLELENAMES	102 118
LOCUS	RM72
ALLELENAMES	154 156
LOCUS	RM210
ALLELENAMES	126 150 152 153
LOCUS	RM230
ALLELENAMES	256 302
LOCUS	RM477
ALLELENAMES	223 226
LINKAGEGROUP 9
MAP
RM296	46.1
RM556	90.3
RM205	114.7
LOCUS	RM296
ALLELENAMES	131 132
LOCUS	RM556
ALLELENAMES	102
LOCUS	RM205
ALLELENAMES	151 181 182
LINKAGEGROUP 10
MAP
RM474	0
RM258	70.8
RM242	73.3
RM107	84.2
RM333	110.4
RM496	113
LOCUS	RM474
ALLELENAMES	247 249 302
LOCUS	RM258
ALLELENAMES	146 150 152 156
LOCUS	RM242
ALLELENAMES	226 228
LOCUS	RM107
ALLELENAMES	262 278 283
LOCUS	RM333
ALLELENAMES	148 163
LOCUS	RM496
ALLELENAMES	277
LINKAGEGROUP 11
MAP
RM552	40.6
RM202	42.1
RM206	102.9
RM224	120.1
RM144	123.2
LOCUS	RM552
ALLELENAMES	177 210 214
LOCUS	RM202
ALLELENAMES	160 187 200
LOCUS	RM206
ALLELENAMES	150 166 170
LOCUS	RM224
ALLELENAMES	146 161
LOCUS	RM144
ALLELENAMES	228
LINKAGEGROUP 12
MAP
Ba76H14_7154	55.1
K20	55.1
K29	55.1
K29-K	55.1
K29-N	55.1
K41	55.1
K42	55.1
K43	55.1
K46	55.1
K46-1	55.1
K46-3	55.1
K46-CG1	55.1
K46-CG2	55.1
K46-K1	55.1
K46-K2	55.1
K46-K3	55.1
K48	55.1
K52	55.1
K59	55.1
K5-K	55.1
K5-N	55.1
RM28102	55.1
RM28073	55.9
RM7102	59.2
RM1246	65.3
RM463	75.5
RM251	79.1
RM5479	93.3
LOCUS	Ba76H14_7154
ALLELENAMES	252 259 292
LOCUS	K20
ALLELENAMES	240 243
LOCUS	K29
ALLELENAMES	491 850
LOCUS	K29-K
ALLELENAMES	480
LOCUS	K29-N
ALLELENAMES	250 251 252 253 500
LOCUS	K41
ALLELENAMES	382
LOCUS	K42
ALLELENAMES	918
LOCUS	K43
ALLELENAMES	912
LOCUS	K46
ALLELENAMES	523
LOCUS	K46-1
ALLELENAMES	523
LOCUS	K46-3
ALLELENAMES	400 433
LOCUS	K46-CG1
ALLELENAMES	44 258
LOCUS	K46-CG2
ALLELENAMES	110 433
LOCUS	K46-K1
ALLELENAMES	342
LOCUS	K46-K2
ALLELENAMES	110 433 443
LOCUS	K46-K3
ALLELENAMES	400
LOCUS	K48
ALLELENAMES	847
LOCUS	K52
ALLELENAMES	505 700
LOCUS	K59
ALLELENAMES	550
LOCUS	K5-K
ALLELENAMES	272 620 622 625 659
LOCUS	K5-N
ALLELENAMES	750
LOCUS	RM28102
ALLELENAMES	152 168
LOCUS	RM28073
ALLELENAMES	656
LOCUS	RM7102
ALLELENAMES	169 170
LOCUS	RM1246
ALLELENAMES	160 162
LOCUS	RM463
ALLELENAMES	190 192
LOCUS	RM251
ALLELENAMES	140 147 150
LOCUS	RM5479
ALLELENAMES	197 250 255
ALLELES	RM495
Murungakayan_302	26	1	26	1
Mas	-	1	-	1
HerathBanda	-	1	-	1
Kuruluthudu	-	1	-	1
Madathawalu	-	1	-	1
Masuran	-	1	-	1
Rathdel	-	1	-	1
RathSuwandal	-	1	-	1
Sulai	26	1	26	1
Thatuvee	-	1	-	1
Suwadhal	-	1	-	1
Podiwee_A8	-	1	-	1
Pachchaperumal	-	1	-	1
H5	-	1	-	1
Engkatek	-	1	-	1
71_555	-	1	-	1
1280	-	1	-	1
Pokkali	-	1	-	1
H501	-	1	-	1
Dee_Geo_Woo_Gen	-	1	-	1
IR262	-	1	-	1
Remadja	-	1	-	1
IR8	-	1	-	1
Ptb33	26	1	26	1
Bg96_3	-	1	-	1
75_1870	-	1	-	1
Ainantsao	-	1	-	1
Ld125	-	1	-	1
Bw248_1	-	1	-	1
Bw259_3	-	1	-	1
Bw242_5_5	-	1	-	1
IR5	-	1	-	1
Panduruwee	-	1	-	1
Ob667	-	1	-	1
Bg401_1	-	1	-	1
80_3717	-	1	-	1
IR841	-	1	-	1
Bg275_6	-	1	-	1
Bg367_7	-	1	-	1
At66_2	-	1	-	1
Bg367_4	-	1	-	1
Bg94_1(R)	-	1	-	1
Hondarawala_502	-	1	-	1
IR2071_586	-	1	-	1
83_1026	-	1	-	1
IR50	-	1	-	1
Basmathi_442	-	1	-	1
Bg12_1	-	1	-	1
Bg1492	-	1	-	1
88_5089	-	1	-	1
84_3346	-	1	-	1
IR36	-	1	-	1
Senerang	-	1	-	1
Bg1203	-	1	-	1
Bw267_3_11M	-	1	-	1
At85_2	-	1	-	1
IR49517_41_1_2_3	-	1	-	1
Bg2225_1	-	1	-	1
Bg96_3298	-	1	-	1
Bg_CMS_1A	-	1	-	1
IR54742_22_19_3R	-	1	-	1
MR1523	-	1	-	1
87_519	-	1	-	1
Ob2552	-	1	-	1
Bg2426_2	-	1	-	1
Ld98_152	-	1	-	1
At01	-	1	-	1
Ld4_9_11	-	1	-	1
Ld99_17_4	-	1	-	1
Nonabokra	-	1	-	1
IR555178	-	1	-	1
IR65515_47_2_1_91	-	1	-	1
Ld99_11_48	-	1	-	1
Bg96_1520	-	1	-	1
IR70422_66_5_2	-	1	-	1
Bg98_2571	-	1	-	1
Ld12_38_1	-	1	-	1
UnP1	-	1	-	1
UnP2	-	1	-	1
Ob678	-	1	-	1
ZX788	-	1	-	1
IR42	-	1	-	1
C104	-	1	-	1
At04	-	1	-	1
IR8_246	-	1	-	1
IR246	-	1	-	1
IR20	-	1	-	1
Ob677	-	1	-	1
Bg400	-	1	-	1
Bg73_797	-	1	-	1
Ld335	-	1	-	1
9_3R	-	1	-	1
Ob2547	-	1	-	1
At03_105	-	1	-	1
94_2236	-	1	-	1
CR9413	-	1	-	1
IR46	-	1	-	1
Bg797	-	1	-	1
85_1580	-	1	-	1
Senerang_M_17	-	1	-	1
IR_50	-	1	-	1
Co_10	-	1	-	1
84_1587	-	1	-	1
Bg731_2	-	1	-	1
IR4432_52_6_4	-	1	-	1
76_3990	-	1	-	1
H4	-	1	-	1
Un1	-	1	-	1
H7	-	1	-	1
H8	-	1	-	1
H10	-	1	-	1
Un17	-	1	-	1
H9	-	1	-	1
62_355	-	1	-	1
Bg11_11	-	1	-	1
Un20	-	1	-	1
Un21	-	1	-	1
Bg34_6	-	1	-	1
Un2	-	1	-	1
Bg34_8	-	1	-	1
Ld66	-	1	-	1
Mi273	-	1	-	1
Un23	-	1	-	1
Bg3_5	-	1	-	1
Bg94_1	-	1	-	1
Bg90_2	-	1	-	1
At16	-	1	-	1
Un24	-	1	-	1
Bw78	-	1	-	1
Bg94_2	-	1	-	1
Bg276_5	-	1	-	1
Un22	-	1	-	1
Bw100	-	1	-	1
Un3	-	1	-	1
Bg379_2	-	1	-	1
Un4	-	1	-	1
Bg400_1	-	1	-	1
Un5	-	1	-	1
Bg750	-	1	-	1
Un18	-	1	-	1
Bw266_7	-	1	-	1
Bw267_3	-	1	-	1
Bw272_6b	-	1	-	1
Un6	-	1	-	1
Bg38	-	1	-	1
Bg407	-	1	-	1
Bg745	-	1	-	1
Un7	-	1	-	1
Un8	-	1	-	1
Un9	-	1	-	1
Bg380	-	1	-	1
Bg450	-	1	-	1
Un10	-	1	-	1
Un11	-	1	-	1
Bg350	-	1	-	1
Bw351	-	1	-	1
Un12	-	1	-	1
Bg300	26	1	26	1
Bg301	-	1	-	1
Bw302	-	1	-	1
Bw400	-	1	-	1
Bw451	-	1	-	1
At303	-	1	-	1
Bg352	-	1	-	1
Un13	-	1	-	1
At353	-	1	-	1
At354	-	1	-	1
At401	-	1	-	1
Un33	-	1	-	1
Un34	-	1	-	1
At402	-	1	-	1
Bw452	-	1	-	1
Bw453	-	1	-	1
Un31	-	1	-	1
Un32	-	1	-	1
Bg304	-	1	-	1
Bg403	-	1	-	1
Ld355	-	1	-	1
Ld356	-	1	-	1
Un29	-	1	-	1
Un30	-	1	-	1
Bg357	-	1	-	1
At405	-	1	-	1
Bg358	-	1	-	1
Bg359	-	1	-	1
Un14	-	1	-	1
Bg360	-	1	-	1
Bg305	-	1	-	1
Bw361	-	1	-	1
At362	-	1	-	1
Bw363	-	1	-	1
At306	-	1	-	1
Bg250	-	1	-	1
At307	-	1	-	1
Un19	-	1	-	1
Bg406	-	1	-	1
Bg407H	-	1	-	1
Bg454	-	1	-	1
Un15	-	1	-	1
Bw364	-	1	-	1
Ld365	-	1	-	1
At308	-	1	-	1
Un25	-	1	-	1
Un26	-	1	-	1
Bg366	-	1	-	1
Ld408	-	1	-	1
Bw367	26	1	26	1
Ld368	-	1	-	1
Bg369	-	1	-	1
Un16	-	1	-	1
Bg370	-	1	-	1
Ld371	-	1	-	1
Bw372	-	1	-	1
At309	-	1	-	1
Bg310	-	1	-	1
Bg251	-	1	-	1
At373	-	1	-	1
Un27	-	1	-	1
Un28	-	1	-	1
Bg455	-	1	-	1
At311	-	1	-	1
Bg252	-	1	-	1
Bg374	-	1	-	1
Ld253	-	1	-	1
ALLELES	RM5346
Murungakayan_302	-	1	-	1
Mas	-	1	-	1
HerathBanda	-	1	-	1
Kuruluthudu	-	1	-	1
Madathawalu	-	1	-	1
Masuran	-	1	-	1
Rathdel	-	1	-	1
RathSuwandal	-	1	-	1
Sulai	-	1	-	1
Thatuvee	-	1	-	1
Suwadhal	215	1	215	1
Podiwee_A8	-	1	-	1
Pachchaperumal	226	1	226	1
H5	-	1	-	1
Engkatek	-	1	-	1
71_555	-	1	-	1
1280	-	1	-	1
Pokkali	-	1	-	1
H501	-	1	-	1
Dee_Geo_Woo_Gen	-	1	-	1
IR262	-	1	-	1
Remadja	-	1	-	1
IR8	-	1	-	1
Ptb33	-	1	-	1
Bg96_3	-	1	-	1
75_1870	-	1	-	1
Ainantsao	-	1	-	1
Ld125	-	1	-	1
Bw248_1	-	1	-	1
Bw259_3	-	1	-	1
Bw242_5_5	-	1	-	1
IR5	-	1	-	1
Panduruwee	-	1	-	1
Ob667	-	1	-	1
Bg401_1	-	1	-	1
80_3717	-	1	-	1
IR841	-	1	-	1
Bg275_6	-	1	-	1
Bg367_7	-	1	-	1
At66_2	-	1	-	1
Bg367_4	-	1	-	1
Bg94_1(R)	-	1	-	1
Hondarawala_502	-	1	-	1
IR2071_586	-	1	-	1
83_1026	-	1	-	1
IR50	-	1	-	1
Basmathi_442	-	1	-	1
Bg12_1	-	1	-	1
Bg1492	-	1	-	1
88_5089	-	1	-	1
84_3346	-	1	-	1
IR36	-	1	-	1
Senerang	-	1	-	1
Bg1203	-	1	-	1
Bw267_3_11M	-	1	-	1
At85_2	-	1	-	1
IR49517_41_1_2_3	-	1	-	1
Bg2225_1	-	1	-	1
Bg96_3298	-	1	-	1
Bg_CMS_1A	-	1	-	1
IR54742_22_19_3R	-	1	-	1
MR1523	-	1	-	1
87_519	-	1	-	1
Ob2552	-	1	-	1
Bg2426_2	-	1	-	1
Ld98_152	-	1	-	1
At01	-	1	-	1
Ld4_9_11	-	1	-	1
Ld99_17_4	-	1	-	1
Nonabokra	-	1	-	1
IR555178	-	1	-	1
IR65515_47_2_1_91	-	1	-	1
Ld99_11_48	-	1	-	1
Bg96_1520	-	1	-	1
IR70422_66_5_2	-	1	-	1
Bg98_2571	-	1	-	1
Ld12_38_1	-	1	-	1
UnP1	-	1	-	1
UnP2	-	1	-	1
Ob678	-	1	-	1
ZX788	-	1	-	1
IR42	-	1	-	1
C104	-	1	-	1
At04	-	1	-	1
IR8_246	-	1	-	1
IR246	-	1	-	1
IR20	-	1	-	1
Ob677	-	1	-	1
Bg400	-	1	-	1
Bg73_797	-	1	-	1
Ld335	-	1	-	1
9_3R	-	1	-	1
Ob2547	-	1	-	1
At03_105	-	1	-	1
94_2236	-	1	-	1
CR9413	-	1	-	1
IR46	-	1	-	1
Bg797	-	1	-	1
85_1580	-	1	-	1
Senerang_M_17	-	1	-	1
IR_50	-	1	-	1
Co_10	-	1	-	1
84_1587	-	1	-	1
Bg731_2	-	1	-	1
IR4432_52_6_4	-	1	-	1
76_3990	-	1	-	1
H4	-	1	-	1
Un1	-	1	-	1
H7	-	1	-	1
H8	-	1	-	1
H10	-	1	-	1
Un17	-	1	-	1
H9	-	1	-	1
62_355	-	1	-	1
Bg11_11	-	1	-	1
Un20	-	1	-	1
Un21	-	1	-	1
Bg34_6	-	1	-	1
Un2	-	1	-	1
Bg34_8	-	1	-	1
Ld66	-	1	-	1
Mi273	-	1	-	1
Un23	-	1	-	1
Bg3_5	-	1	-	1
Bg94_1	-	1	-	1
Bg90_2	226	1	226	1
At16	-	1	-	1
Un24	-	1	-	1
Bw78	-	1	-	1
Bg94_2	-	1	-	1
Bg276_5	-	1	-	1
Un22	-	1	-	1
Bw100	-	1	-	1
Un3	-	1	-	1
Bg379_2	-	1	-	1
Un4	-	1	-	1
Bg400_1	-	1	-	1
Un5	-	1	-	1
Bg750	-	1	-	1
Un18	-	1	-	1
Bw266_7	-	1	-	1
Bw267_3	-	1	-	1
Bw272_6b	215	1	215	1
Un6	-	1	-	1
Bg38	-	1	-	1
Bg407	-	1	-	1
Bg745	-	1	-	1
Un7	-	1	-	1
Un8	-	1	-	1
Un9	-	1	-	1
Bg380	-	1	-	1
Bg450	-	1	-	1
Un10	-	1	-	1
Un11	-	1	-	1
Bg350	-	1	-	1
Bw351	-	1	-	1
Un12	-	1	-	1
Bg300	226	1	226	1
Bg301	-	1	-	1
Bw302	-	1	-	1
Bw400	-	1	-	1
Bw451	-	1	-	1
At303	-	1	-	1
Bg352	226	1	226	1
Un13	-	1	-	1
At353	-	1	-	1
At354	-	1	-	1
At401	-	1	-	1
Un33	-	1	-	1
Un34	-	1	-	1
At402	-	1	-	1
Bw452	-	1	-	1
Bw453	-	1	-	1
Un31	-	1	-	1
Un32	-	1	-	1
Bg304	-	1	-	1
Bg403	-	1	-	1
Ld355	-	1	-	1
Ld356	-	1	-	1
Un29	-	1	-	1
Un30	-	1	-	1
Bg357	-	1	-	1
At405	-	1	-	1
Bg358	-	1	-	1
Bg359	-	1	-	1
Un14	-	1	-	1
Bg360	-	1	-	1
Bg305	-	1	-	1
Bw361	-	1	-	1
At362	226	1	226	1
Bw363	-	1	-	1
At306	-	1	-	1
Bg250	215	1	215	1
At307	226	1	226	1
Un19	-	1	-	1
Bg406	-	1	-	1
Bg407H	-	1	-	1
Bg454	-	1	-	1
Un15	-	1	-	1
Bw364	-	1	-	1
Ld365	-	1	-	1
At308	-	1	-	1
Un25	-	1	-	1
Un26	-	1	-	1
Bg366	226	1	226	1
Ld408	-	1	-	1
Bw367	226	1	226	1
Ld368	-	1	-	1
Bg369	-	1	-	1
Un16	-	1	-	1
Bg370	-	1	-	1
Ld371	-	1	-	1
Bw372	-	1	-	1
At309	-	1	-	1
Bg310	226	1	226	1
Bg251	-	1	-	1
At373	-	1	-	1
Un27	-	1	-	1
Un28	-	1	-	1
Bg455	-	1	-	1
At311	-	1	-	1
Bg252	-	1	-	1
Bg374	-	1	-	1
Ld253	-	1	-	1
ALLELES	RM289
Murungakayan_302	26	1	26	1
Mas	-	1	-	1
HerathBanda	-	1	-	1
Kuruluthudu	-	1	-	1
Madathawalu	-	1	-	1
Masuran	-	1	-	1
Rathdel	-	1	-	1
RathSuwandal	-	1	-	1
Sulai	26	1	26	1
Thatuvee	-	1	-	1
Suwadhal	-	1	-	1
Podiwee_A8	-	1	-	1
Pachchaperumal	-	1	-	1
H5	-	1	-	1
Engkatek	-	1	-	1
71_555	-	1	-	1
1280	-	1	-	1
Pokkali	-	1	-	1
H501	-	1	-	1
Dee_Geo_Woo_Gen	-	1	-	1
IR262	-	1	-	1
Remadja	-	1	-	1
IR8	-	1	-	1
Ptb33	96	1	96	1
Bg96_3	-	1	-	1
75_1870	-	1	-	1
Ainantsao	-	1	-	1
Ld125	-	1	-	1
Bw248_1	-	1	-	1
Bw259_3	-	1	-	1
Bw242_5_5	-	1	-	1
IR5	-	1	-	1
Panduruwee	-	1	-	1
Ob667	-	1	-	1
Bg401_1	-	1	-	1
80_3717	-	1	-	1
IR841	-	1	-	1
Bg275_6	-	1	-	1
Bg367_7	-	1	-	1
At66_2	-	1	-	1
Bg367_4	-	1	-	1
Bg94_1(R)	-	1	-	1
Hondarawala_502	-	1	-	1
IR2071_586	-	1	-	1
83_1026	-	1	-	1
IR50	-	1	-	1
Basmathi_442	-	1	-	1
Bg12_1	-	1	-	1
Bg1492	-	1	-	1
88_5089	-	1	-	1
84_3346	-	1	-	1
IR36	-	1	-	1
Senerang	-	1	-	1
Bg1203	-	1	-	1
Bw267_3_11M	-	1	-	1
At85_2	-	1	-	1
IR49517_41_1_2_3	-	1	-	1
Bg2225_1	-	1	-	1
Bg96_3298	-	1	-	1
Bg_CMS_1A	-	1	-	1
IR54742_22_19_3R	-	1	-	1
MR1523	-	1	-	1
87_519	-	1	-	1
Ob2552	-	1	-	1
Bg2426_2	-	1	-	1
Ld98_152	-	1	-	1
At01	-	1	-	1
Ld4_9_11	-	1	-	1
Ld99_17_4	-	1	-	1
Nonabokra	-	1	-	1
IR555178	-	1	-	1
IR65515_47_2_1_91	-	1	-	1
Ld99_11_48	-	1	-	1
Bg96_1520	-	1	-	1
IR70422_66_5_2	-	1	-	1
Bg98_2571	-	1	-	1
Ld12_38_1	-	1	-	1
UnP1	-	1	-	1
UnP2	-	1	-	1
Ob678	-	1	-	1
ZX788	-	1	-	1
IR42	-	1	-	1
C104	-	1	-	1
At04	-	1	-	1
IR8_246	-	1	-	1
IR246	-	1	-	1
IR20	-	1	-	1
Ob677	-	1	-	1
Bg400	-	1	-	1
Bg73_797	-	1	-	1
Ld335	-	1	-	1
9_3R	-	1	-	1
Ob2547	-	1	-	1
At03_105	-	1	-	1
94_2236	-	1	-	1
CR9413	-	1	-	1
IR46	-	1	-	1
Bg797	-	1	-	1
85_1580	-	1	-	1
Senerang_M_17	-	1	-	1
IR_50	-	1	-	1
Co_10	-	1	-	1
84_1587	-	1	-	1
Bg731_2	-	1	-	1
IR4432_52_6_4	-	1	-	1
76_3990	-	1	-	1
H4	-	1	-	1
Un1	-	1	-	1
H7	-	1	-	1
H8	-	1	-	1
H10	-	1	-	1
Un17	-	1	-	1
H9	-	1	-	1
62_355	-	1	-	1
Bg11_11	-	1	-	1
Un20	-	1	-	1
Un21	-	1	-	1
Bg34_6	-	1	-	1
Un2	-	1	-	1
Bg34_8	-	1	-	1
Ld66	-	1	-	1
Mi273	-	1	-	1
Un23	-	1	-	1
Bg3_5	-	1	-	1
Bg94_1	-	1	-	1
Bg90_2	-	1	-	1
At16	-	1	-	1
Un24	-	1	-	1
Bw78	-	1	-	1
Bg94_2	-	1	-	1
Bg276_5	-	1	-	1
Un22	-	1	-	1
Bw100	-	1	-	1
Un3	-	1	-	1
Bg379_2	-	1	-	1
Un4	-	1	-	1
Bg400_1	-	1	-	1
Un5	-	1	-	1
Bg750	-	1	-	1
Un18	-	1	-	1
Bw266_7	-	1	-	1
Bw267_3	-	1	-	1
Bw272_6b	-	1	-	1
Un6	-	1	-	1
Bg38	-	1	-	1
Bg407	-	1	-	1
Bg745	-	1	-	1
Un7	-	1	-	1
Un8	-	1	-	1
Un9	-	1	-	1
Bg380	-	1	-	1
Bg450	-	1	-	1
Un10	-	1	-	1
Un11	-	1	-	1
Bg350	-	1	-	1
Bw351	-	1	-	1
Un12	-	1	-	1
Bg300	26	1	26	1
Bg301	-	1	-	1
Bw302	-	1	-	1
Bw400	-	1	-	1
Bw451	-	1	-	1
At303	-	1	-	1
Bg352	-	1	-	1
Un13	-	1	-	1
At353	-	1	-	1
At354	-	1	-	1
At401	-	1	-	1
Un33	-	1	-	1
Un34	-	1	-	1
At402	-	1	-	1
Bw452	-	1	-	1
Bw453	-	1	-	1
Un31	-	1	-	1
Un32	-	1	-	1
Bg304	-	1	-	1
Bg403	-	1	-	1
Ld355	-	1	-	1
Ld356	-	1	-	1
Un29	-	1	-	1
Un30	-	1	-	1
Bg357	-	1	-	1
At405	-	1	-	1
Bg358	-	1	-	1
Bg359	-	1	-	1
Un14	-	1	-	1
Bg360	-	1	-	1
Bg305	-	1	-	1
Bw361	-	1	-	1
At362	-	1	-	1
Bw363	-	1	-	1
At306	-	1	-	1
Bg250	-	1	-	1
At307	-	1	-	1
Un19	-	1	-	1
Bg406	-	1	-	1
Bg407H	-	1	-	1
Bg454	-	1	-	1
Un15	-	1	-	1
Bw364	-	1	-	1
Ld365	-	1	-	1
At308	-	1	-	1
Un25	-	1	-	1
Un26	-	1	-	1
Bg366	-	1	-	1
Ld408	-	1	-	1
Bw367	26	1	26	1
Ld368	-	1	-	1
Bg369	-	1	-	1
Un16	-	1	-	1
Bg370	-	1	-	1
Ld371	-	1	-	1
Bw372	-	1	-	1
At309	-	1	-	1
Bg310	-	1	-	1
Bg251	-	1	-	1
At373	-	1	-	1
Un27	-	1	-	1
Un28	-	1	-	1
Bg455	-	1	-	1
At311	-	1	-	1
Bg252	-	1	-	1
Bg374	-	1	-	1
Ld253	-	1	-	1
ALLELES	RM493
Murungakayan_302	49	1	49	1
Mas	-	1	-	1
HerathBanda	-	1	-	1
Kuruluthudu	-	1	-	1
Madathawalu	-	1	-	1
Masuran	-	1	-	1
Rathdel	-	1	-	1
RathSuwandal	-	1	-	1
Sulai	51	1	51	1
Thatuvee	-	1	-	1
Suwadhal	-	1	-	1
Podiwee_A8	-	1	-	1
Pachchaperumal	-	1	-	1
H5	-	1	-	1
Engkatek	-	1	-	1
71_555	-	1	-	1
1280	-	1	-	1
Pokkali	-	1	-	1
H501	-	1	-	1
Dee_Geo_Woo_Gen	-	1	-	1
IR262	-	1	-	1
Remadja	-	1	-	1
IR8	-	1	-	1
Ptb33	49	1	49	1
Bg96_3	-	1	-	1
75_1870	-	1	-	1
Ainantsao	-	1	-	1
Ld125	-	1	-	1
Bw248_1	-	1	-	1
Bw259_3	-	1	-	1
Bw242_5_5	-	1	-	1
IR5	-	1	-	1
Panduruwee	-	1	-	1
Ob667	-	1	-	1
Bg401_1	-	1	-	1
80_3717	-	1	-	1
IR841	-	1	-	1
Bg275_6	-	1	-	1
Bg367_7	-	1	-	1
At66_2	-	1	-	1
Bg367_4	-	1	-	1
Bg94_1(R)	-	1	-	1
Hondarawala_502	-	1	-	1
IR2071_586	-	1	-	1
83_1026	-	1	-	1
IR50	-	1	-	1
Basmathi_442	-	1	-	1
Bg12_1	-	1	-	1
Bg1492	-	1	-	1
88_5089	-	1	-	1
84_3346	-	1	-	1
IR36	-	1	-	1
Senerang	-	1	-	1
Bg1203	-	1	-	1
Bw267_3_11M	-	1	-	1
At85_2	-	1	-	1
IR49517_41_1_2_3	-	1	-	1
Bg2225_1	-	1	-	1
Bg96_3298	-	1	-	1
Bg_CMS_1A	-	1	-	1
IR54742_22_19_3R	-	1	-	1
MR1523	-	1	-	1
87_519	-	1	-	1
Ob2552	-	1	-	1
Bg2426_2	-	1	-	1
Ld98_152	-	1	-	1
At01	-	1	-	1
Ld4_9_11	-	1	-	1
Ld99_17_4	-	1	-	1
Nonabokra	-	1	-	1
IR555178	-	1	-	1
IR65515_47_2_1_91	-	1	-	1
Ld99_11_48	-	1	-	1
Bg96_1520	-	1	-	1
IR70422_66_5_2	-	1	-	1
Bg98_2571	-	1	-	1
Ld12_38_1	-	1	-	1
UnP1	-	1	-	1
UnP2	-	1	-	1
Ob678	-	1	-	1
ZX788	-	1	-	1
IR42	-	1	-	1
C104	-	1	-	1
At04	-	1	-	1
IR8_246	-	1	-	1
IR246	-	1	-	1
IR20	-	1	-	1
Ob677	-	1	-	1
Bg400	-	1	-	1
Bg73_797	-	1	-	1
Ld335	-	1	-	1
9_3R	-	1	-	1
Ob2547	-	1	-	1
At03_105	-	1	-	1
94_2236	-	1	-	1
CR9413	-	1	-	1
IR46	-	1	-	1
Bg797	-	1	-	1
85_1580	-	1	-	1
Senerang_M_17	-	1	-	1
IR_50	-	1	-	1
Co_10	-	1	-	1
84_1587	-	1	-	1
Bg731_2	-	1	-	1
IR4432_52_6_4	-	1	-	1
76_3990	-	1	-	1
H4	-	1	-	1
Un1	-	1	-	1
H7	-	1	-	1
H8	-	1	-	1
H10	-	1	-	1
Un17	-	1	-	1
H9	-	1	-	1
62_355	-	1	-	1
Bg11_11	-	1	-	1
Un20	-	1	-	1
Un21	-	1	-	1
Bg34_6	-	1	-	1
Un2	-	1	-	1
Bg34_8	-	1	-	1
Ld66	-	1	-	1
Mi273	-	1	-	1
Un23	-	1	-	1
Bg3_5	-	1	-	1
Bg94_1	-	1	-	1
Bg90_2	-	1	-	1
At16	-	1	-	1
Un24	-	1	-	1
Bw78	-	1	-	1
Bg94_2	-	1	-	1
Bg276_5	-	1	-	1
Un22	-	1	-	1
Bw100	-	1	-	1
Un3	-	1	-	1
Bg379_2	-	1	-	1
Un4	-	1	-	1
Bg400_1	-	1	-	1
Un5	-	1	-	1
Bg750	-	1	-	1
Un18	-	1	-	1
Bw266_7	-	1	-	1
Bw267_3	-	1	-	1
Bw272_6b	-	1	-	1
Un6	-	1	-	1
Bg38	-	1	-	1
Bg407	-	1	-	1
Bg745	-	1	-	1
Un7	-	1	-	1
Un8	-	1	-	1
Un9	-	1	-	1
Bg380	-	1	-	1
Bg450	-	1	-	1
Un10	-	1	-	1
Un11	-	1	-	1
Bg350	-	1	-	1
Bw351	-	1	-	1
Un12	-	1	-	1
Bg300	51	1	51	1
Bg301	-	1	-	1
Bw302	-	1	-	1
Bw400	-	1	-	1
Bw451	-	1	-	1
At303	-	1	-	1
Bg352	-	1	-	1
Un13	-	1	-	1
At353	-	1	-	1
At354	-	1	-	1
At401	-	1	-	1
Un33	-	1	-	1
Un34	-	1	-	1
At402	-	1	-	1
Bw452	-	1	-	1
Bw453	-	1	-	1
Un31	-	1	-	1
Un32	-	1	-	1
Bg304	-	1	-	1
Bg403	-	1	-	1
Ld355	-	1	-	1
Ld356	-	1	-	1
Un29	-	1	-	1
Un30	-	1	-	1
Bg357	-	1	-	1
At405	-	1	-	1
Bg358	-	1	-	1
Bg359	-	1	-	1
Un14	-	1	-	1
Bg360	-	1	-	1
Bg305	-	1	-	1
Bw361	-	1	-	1
At362	-	1	-	1
Bw363	-	1	-	1
At306	-	1	-	1
Bg250	-	1	-	1
At307	-	1	-	1
Un19	-	1	-	1
Bg406	-	1	-	1
Bg407H	-	1	-	1
Bg454	-	1	-	1
Un15	-	1	-	1
Bw364	-	1	-	1
Ld365	-	1	-	1
At308	-	1	-	1
Un25	-	1	-	1
Un26	-	1	-	1
Bg366	-	1	-	1
Ld408	-	1	-	1
Bw367	49	1	49	1
Ld368	-	1	-	1
Bg369	-	1	-	1
Un16	-	1	-	1
Bg370	-	1	-	1
Ld371	-	1	-	1
Bw372	-	1	-	1
At309	-	1	-	1
Bg310	-	1	-	1
Bg251	-	1	-	1
At373	-	1	-	1
Un27	-	1	-	1
Un28	-	1	-	1
Bg455	-	1	-	1
At311	-	1	-	1
Bg252	-	1	-	1
Bg374	-	1	-	1
Ld253	-	1	-	1
ALLELES	RM246
Murungakayan_302	102	1	102	1
Mas	-	1	-	1
HerathBanda	-	1	-	1
Kuruluthudu	-	1	-	1
Madathawalu	-	1	-	1
Masuran	-	1	-	1
Rathdel	-	1	-	1
RathSuwandal	-	1	-	1
Sulai	123	1	123	1
Thatuvee	-	1	-	1
Suwadhal	-	1	-	1
Podiwee_A8	-	1	-	1
Pachchaperumal	-	1	-	1
H5	-	1	-	1
Engkatek	-	1	-	1
71_555	-	1	-	1
1280	-	1	-	1
Pokkali	-	1	-	1
H501	-	1	-	1
Dee_Geo_Woo_Gen	-	1	-	1
IR262	-	1	-	1
Remadja	-	1	-	1
IR8	-	1	-	1
Ptb33	123	1	123	1
Bg96_3	-	1	-	1
75_1870	-	1	-	1
Ainantsao	-	1	-	1
Ld125	-	1	-	1
Bw248_1	-	1	-	1
Bw259_3	-	1	-	1
Bw242_5_5	-	1	-	1
IR5	-	1	-	1
Panduruwee	-	1	-	1
Ob667	-	1	-	1
Bg401_1	-	1	-	1
80_3717	-	1	-	1
IR841	-	1	-	1
Bg275_6	-	1	-	1
Bg367_7	-	1	-	1
At66_2	-	1	-	1
Bg367_4	-	1	-	1
Bg94_1(R)	-	1	-	1
Hondarawala_502	-	1	-	1
IR2071_586	-	1	-	1
83_1026	-	1	-	1
IR50	-	1	-	1
Basmathi_442	-	1	-	1
Bg12_1	-	1	-	1
Bg1492	-	1	-	1
88_5089	-	1	-	1
84_3346	-	1	-	1
IR36	-	1	-	1
Senerang	-	1	-	1
Bg1203	-	1	-	1
Bw267_3_11M	-	1	-	1
At85_2	-	1	-	1
IR49517_41_1_2_3	-	1	-	1
Bg2225_1	-	1	-	1
Bg96_3298	-	1	-	1
Bg_CMS_1A	-	1	-	1
IR54742_22_19_3R	-	1	-	1
MR1523	-	1	-	1
87_519	-	1	-	1
Ob2552	-	1	-	1
Bg2426_2	-	1	-	1
Ld98_152	-	1	-	1
At01	-	1	-	1
Ld4_9_11	-	1	-	1
Ld99_17_4	-	1	-	1
Nonabokra	-	1	-	1
IR555178	-	1	-	1
IR65515_47_2_1_91	-	1	-	1
Ld99_11_48	-	1	-	1
Bg96_1520	-	1	-	1
IR70422_66_5_2	-	1	-	1
Bg98_2571	-	1	-	1
Ld12_38_1	-	1	-	1
UnP1	-	1	-	1
UnP2	-	1	-	1
Ob678	-	1	-	1
ZX788	-	1	-	1
IR42	-	1	-	1
C104	-	1	-	1
At04	-	1	-	1
IR8_246	-	1	-	1
IR246	-	1	-	1
IR20	-	1	-	1
Ob677	-	1	-	1
Bg400	-	1	-	1
Bg73_797	-	1	-	1
Ld335	-	1	-	1
9_3R	-	1	-	1
Ob2547	-	1	-	1
At03_105	-	1	-	1
94_2236	-	1	-	1
CR9413	-	1	-	1
IR46	-	1	-	1
Bg797	-	1	-	1
85_1580	-	1	-	1
Senerang_M_17	-	1	-	1
IR_50	-	1	-	1
Co_10	-	1	-	1
84_1587	-	1	-	1
Bg731_2	-	1	-	1
IR4432_52_6_4	-	1	-	1
76_3990	-	1	-	1
H4	-	1	-	1
Un1	-	1	-	1
H7	-	1	-	1
H8	-	1	-	1
H10	-	1	-	1
Un17	-	1	-	1
H9	-	1	-	1
62_355	-	1	-	1
Bg11_11	-	1	-	1
Un20	-	1	-	1
Un21	-	1	-	1
Bg34_6	-	1	-	1
Un2	-	1	-	1
Bg34_8	-	1	-	1
Ld66	-	1	-	1
Mi273	-	1	-	1
Un23	-	1	-	1
Bg3_5	-	1	-	1
Bg94_1	-	1	-	1
Bg90_2	-	1	-	1
At16	-	1	-	1
Un24	-	1	-	1
Bw78	-	1	-	1
Bg94_2	-	1	-	1
Bg276_5	-	1	-	1
Un22	-	1	-	1
Bw100	-	1	-	1
Un3	-	1	-	1
Bg379_2	-	1	-	1
Un4	-	1	-	1
Bg400_1	-	1	-	1
Un5	-	1	-	1
Bg750	-	1	-	1
Un18	-	1	-	1
Bw266_7	-	1	-	1
Bw267_3	-	1	-	1
Bw272_6b	-	1	-	1
Un6	-	1	-	1
Bg38	-	1	-	1
Bg407	-	1	-	1
Bg745	-	1	-	1
Un7	-	1	-	1
Un8	-	1	-	1
Un9	-	1	-	1
Bg380	-	1	-	1
Bg450	-	1	-	1
Un10	-	1	-	1
Un11	-	1	-	1
Bg350	-	1	-	1
Bw351	-	1	-	1
Un12	-	1	-	1
Bg300	102	1	102	1
Bg301	-	1	-	1
Bw302	-	1	-	1
Bw400	-	1	-	1
Bw451	-	1	-	1
At303	-	1	-	1
Bg352	-	1	-	1
Un13	-	1	-	1
At353	-	1	-	1
At354	-	1	-	1
At401	-	1	-	1
Un33	-	1	-	1
Un34	-	1	-	1
At402	-	1	-	1
Bw452	-	1	-	1
Bw453	-	1	-	1
Un31	-	1	-	1
Un32	-	1	-	1
Bg304	-	1	-	1
Bg403	-	1	-	1
Ld355	-	1	-	1
Ld356	-	1	-	1
Un29	-	1	-	1
Un30	-	1	-	1
Bg357	-	1	-	1
At405	-	1	-	1
Bg358	-	1	-	1
Bg359	-	1	-	1
Un14	-	1	-	1
Bg360	-	1	-	1
Bg305	-	1	-	1
Bw361	-	1	-	1
At362	-	1	-	1
Bw363	-	1	-	1
At306	-	1	-	1
Bg250	-	1	-	1
At307	-	1	-	1
Un19	-	1	-	1
Bg406	-	1	-	1
Bg407H	-	1	-	1
Bg454	-	1	-	1
Un15	-	1	-	1
Bw364	-	1	-	1
Ld365	-	1	-	1
At308	-	1	-	1
Un25	-	1	-	1
Un26	-	1	-	1
Bg366	-	1	-	1
Ld408	-	1	-	1
Bw367	102	1	102	1
Ld368	-	1	-	1
Bg369	-	1	-	1
Un16	-	1	-	1
Bg370	-	1	-	1
Ld371	-	1	-	1
Bw372	-	1	-	1
At309	-	1	-	1
Bg310	-	1	-	1
Bg251	-	1	-	1
At373	-	1	-	1
Un27	-	1	-	1
Un28	-	1	-	1
Bg455	-	1	-	1
At311	-	1	-	1
Bg252	-	1	-	1
Bg374	-	1	-	1
Ld253	-	1	-	1
ALLELES	RM472
Murungakayan_302	62	1	62	1
Mas	-	1	-	1
HerathBanda	-	1	-	1
Kuruluthudu	-	1	-	1
Madathawalu	-	1	-	1
Masuran	-	1	-	1
Rathdel	-	1	-	1
RathSuwandal	-	1	-	1
Sulai	69	1	69	1
Thatuvee	-	1	-	1
Suwadhal	-	1	-	1
Podiwee_A8	-	1	-	1
Pachchaperumal	-	1	-	1
H5	-	1	-	1
Engkatek	-	1	-	1
71_555	-	1	-	1
1280	-	1	-	1
Pokkali	-	1	-	1
H501	-	1	-	1
Dee_Geo_Woo_Gen	-	1	-	1
IR262	-	1	-	1
Remadja	-	1	-	1
IR8	-	1	-	1
Ptb33	69	1	69	1
Bg96_3	-	1	-	1
75_1870	-	1	-	1
Ainantsao	-	1	-	1
Ld125	-	1	-	1
Bw248_1	-	1	-	1
Bw259_3	-	1	-	1
Bw242_5_5	-	1	-	1
IR5	-	1	-	1
Panduruwee	-	1	-	1
Ob667	-	1	-	1
Bg401_1	-	1	-	1
80_3717	-	1	-	1
IR841	-	1	-	1
Bg275_6	-	1	-	1
Bg367_7	-	1	-	1
At66_2	-	1	-	1
Bg367_4	-	1	-	1
Bg94_1(R)	-	1	-	1
Hondarawala_502	-	1	-	1
IR2071_586	-	1	-	1
83_1026	-	1	-	1
IR50	-	1	-	1
Basmathi_442	-	1	-	1
Bg12_1	-	1	-	1
Bg1492	-	1	-	1
88_5089	-	1	-	1
84_3346	-	1	-	1
IR36	-	1	-	1
Senerang	-	1	-	1
Bg1203	-	1	-	1
Bw267_3_11M	-	1	-	1
At85_2	-	1	-	1
IR49517_41_1_2_3	-	1	-	1
Bg2225_1	-	1	-	1
Bg96_3298	-	1	-	1
Bg_CMS_1A	-	1	-	1
IR54742_22_19_3R	-	1	-	1
MR1523	-	1	-	1
87_519	-	1	-	1
Ob2552	-	1	-	1
Bg2426_2	-	1	-	1
Ld98_152	-	1	-	1
At01	-	1	-	1
Ld4_9_11	-	1	-	1
Ld99_17_4	-	1	-	1
Nonabokra	-	1	-	1
IR555178	-	1	-	1
IR65515_47_2_1_91	-	1	-	1
Ld99_11_48	-	1	-	1
Bg96_1520	-	1	-	1
IR70422_66_5_2	-	1	-	1
Bg98_2571	-	1	-	1
Ld12_38_1	-	1	-	1
UnP1	-	1	-	1
UnP2	-	1	-	1
Ob678	-	1	-	1
ZX788	-	1	-	1
IR42	-	1	-	1
C104	-	1	-	1
At04	-	1	-	1
IR8_246	-	1	-	1
IR246	-	1	-	1
IR20	-	1	-	1
Ob677	-	1	-	1
Bg400	-	1	-	1
Bg73_797	-	1	-	1
Ld335	-	1	-	1
9_3R	-	1	-	1
Ob2547	-	1	-	1
At03_105	-	1	-	1
94_2236	-	1	-	1
CR9413	-	1	-	1
IR46	-	1	-	1
Bg797	-	1	-	1
85_1580	-	1	-	1
Senerang_M_17	-	1	-	1
IR_50	-	1	-	1
Co_10	-	1	-	1
84_1587	-	1	-	1
Bg731_2	-	1	-	1
IR4432_52_6_4	-	1	-	1
76_3990	-	1	-	1
H4	-	1	-	1
Un1	-	1	-	1
H7	-	1	-	1
H8	-	1	-	1
H10	-	1	-	1
Un17	-	1	-	1
H9	-	1	-	1
62_355	-	1	-	1
Bg11_11	-	1	-	1
Un20	-	1	-	1
Un21	-	1	-	1
Bg34_6	-	1	-	1
Un2	-	1	-	1
Bg34_8	-	1	-	1
Ld66	-	1	-	1
Mi273	-	1	-	1
Un23	-	1	-	1
Bg3_5	-	1	-	1
Bg94_1	-	1	-	1
Bg90_2	-	1	-	1
At16	-	1	-	1
Un24	-	1	-	1
Bw78	-	1	-	1
Bg94_2	-	1	-	1
Bg276_5	-	1	-	1
Un22	-	1	-	1
Bw100	-	1	-	1
Un3	-	1	-	1
Bg379_2	-	1	-	1
Un4	-	1	-	1
Bg400_1	-	1	-	1
Un5	-	1	-	1
Bg750	-	1	-	1
Un18	-	1	-	1
Bw266_7	-	1	-	1
Bw267_3	-	1	-	1
Bw272_6b	-	1	-	1
Un6	-	1	-	1
Bg38	-	1	-	1
Bg407	-	1	-	1
Bg745	-	1	-	1
Un7	-	1	-	1
Un8	-	1	-	1
Un9	-	1	-	1
Bg380	-	1	-	1
Bg450	-	1	-	1
Un10	-	1	-	1
Un11	-	1	-	1
Bg350	-	1	-	1
Bw351	-	1	-	1
Un12	-	1	-	1
Bg300	69	1	69	1
Bg301	-	1	-	1
Bw302	-	1	-	1
Bw400	-	1	-	1
Bw451	-	1	-	1
At303	-	1	-	1
Bg352	-	1	-	1
Un13	-	1	-	1
At353	-	1	-	1
At354	-	1	-	1
At401	-	1	-	1
Un33	-	1	-	1
Un34	-	1	-	1
At402	-	1	-	1
Bw452	-	1	-	1
Bw453	-	1	-	1
Un31	-	1	-	1
Un32	-	1	-	1
Bg304	-	1	-	1
Bg403	-	1	-	1
Ld355	-	1	-	1
Ld356	-	1	-	1
Un29	-	1	-	1
Un30	-	1	-	1
Bg357	-	1	-	1
At405	-	1	-	1
Bg358	-	1	-	1
Bg359	-	1	-	1
Un14	-	1	-	1
Bg360	-	1	-	1
Bg305	-	1	-	1
Bw361	-	1	-	1
At362	-	1	-	1
Bw363	-	1	-	1
At306	-	1	-	1
Bg250	-	1	-	1
At307	-	1	-	1
Un19	-	1	-	1
Bg406	-	1	-	1
Bg407H	-	1	-	1
Bg454	-	1	-	1
Un15	-	1	-	1
Bw364	-	1	-	1
Ld365	-	1	-	1
At308	-	1	-	1
Un25	-	1	-	1
Un26	-	1	-	1
Bg366	-	1	-	1
Ld408	-	1	-	1
Bw367	69	1	69	1
Ld368	-	1	-	1
Bg369	-	1	-	1
Un16	-	1	-	1
Bg370	-	1	-	1
Ld371	-	1	-	1
Bw372	-	1	-	1
At309	-	1	-	1
Bg310	-	1	-	1
Bg251	-	1	-	1
At373	-	1	-	1
Un27	-	1	-	1
Un28	-	1	-	1
Bg455	-	1	-	1
At311	-	1	-	1
Bg252	-	1	-	1
Bg374	-	1	-	1
Ld253	-	1	-	1
ALLELES	RM521
Murungakayan_302	200	2	200	2
Mas	-	2	-	2
HerathBanda	-	2	-	2
Kuruluthudu	-	2	-	2
Madathawalu	-	2	-	2
Masuran	-	2	-	2
Rathdel	-	2	-	2
RathSuwandal	-	2	-	2
Sulai	200	2	200	2
Thatuvee	-	2	-	2
Suwadhal	-	2	-	2
Podiwee_A8	-	2	-	2
Pachchaperumal	-	2	-	2
H5	-	2	-	2
Engkatek	-	2	-	2
71_555	-	2	-	2
1280	-	2	-	2
Pokkali	-	2	-	2
H501	-	2	-	2
Dee_Geo_Woo_Gen	-	2	-	2
IR262	-	2	-	2
Remadja	-	2	-	2
IR8	-	2	-	2
Ptb33	200	2	200	2
Bg96_3	-	2	-	2
75_1870	-	2	-	2
Ainantsao	-	2	-	2
Ld125	-	2	-	2
Bw248_1	-	2	-	2
Bw259_3	-	2	-	2
Bw242_5_5	-	2	-	2
IR5	-	2	-	2
Panduruwee	-	2	-	2
Ob667	-	2	-	2
Bg401_1	-	2	-	2
80_3717	-	2	-	2
IR841	-	2	-	2
Bg275_6	-	2	-	2
Bg367_7	-	2	-	2
At66_2	-	2	-	2
Bg367_4	-	2	-	2
Bg94_1(R)	-	2	-	2
Hondarawala_502	-	2	-	2
IR2071_586	-	2	-	2
83_1026	-	2	-	2
IR50	-	2	-	2
Basmathi_442	-	2	-	2
Bg12_1	-	2	-	2
Bg1492	-	2	-	2
88_5089	-	2	-	2
84_3346	-	2	-	2
IR36	-	2	-	2
Senerang	-	2	-	2
Bg1203	-	2	-	2
Bw267_3_11M	-	2	-	2
At85_2	-	2	-	2
IR49517_41_1_2_3	-	2	-	2
Bg2225_1	-	2	-	2
Bg96_3298	-	2	-	2
Bg_CMS_1A	-	2	-	2
IR54742_22_19_3R	-	2	-	2
MR1523	-	2	-	2
87_519	-	2	-	2
Ob2552	-	2	-	2
Bg2426_2	-	2	-	2
Ld98_152	-	2	-	2
At01	-	2	-	2
Ld4_9_11	-	2	-	2
Ld99_17_4	-	2	-	2
Nonabokra	-	2	-	2
IR555178	-	2	-	2
IR65515_47_2_1_91	-	2	-	2
Ld99_11_48	-	2	-	2
Bg96_1520	-	2	-	2
IR70422_66_5_2	-	2	-	2
Bg98_2571	-	2	-	2
Ld12_38_1	-	2	-	2
UnP1	-	2	-	2
UnP2	-	2	-	2
Ob678	-	2	-	2
ZX788	-	2	-	2
IR42	-	2	-	2
C104	-	2	-	2
At04	-	2	-	2
IR8_246	-	2	-	2
IR246	-	2	-	2
IR20	-	2	-	2
Ob677	-	2	-	2
Bg400	-	2	-	2
Bg73_797	-	2	-	2
Ld335	-	2	-	2
9_3R	-	2	-	2
Ob2547	-	2	-	2
At03_105	-	2	-	2
94_2236	-	2	-	2
CR9413	-	2	-	2
IR46	-	2	-	2
Bg797	-	2	-	2
85_1580	-	2	-	2
Senerang_M_17	-	2	-	2
IR_50	-	2	-	2
Co_10	-	2	-	2
84_1587	-	2	-	2
Bg731_2	-	2	-	2
IR4432_52_6_4	-	2	-	2
76_3990	-	2	-	2
H4	-	2	-	2
Un1	-	2	-	2
H7	-	2	-	2
H8	-	2	-	2
H10	-	2	-	2
Un17	-	2	-	2
H9	-	2	-	2
62_355	-	2	-	2
Bg11_11	-	2	-	2
Un20	-	2	-	2
Un21	-	2	-	2
Bg34_6	-	2	-	2
Un2	-	2	-	2
Bg34_8	-	2	-	2
Ld66	-	2	-	2
Mi273	-	2	-	2
Un23	-	2	-	2
Bg3_5	-	2	-	2
Bg94_1	-	2	-	2
Bg90_2	-	2	-	2
At16	-	2	-	2
Un24	-	2	-	2
Bw78	-	2	-	2
[truncated: 18,095 more rows]

## Sheet: Supplementary Table S4
Supplementary Table S4. Estimated Breeding Values for yield, maturity period and plant height
	NAME	Yield						Maturity period for Yala season						Maturity period for Maha season						Height
		Mean mt/ha	(Y-Y')	EBV mt/ha	Rank for EBV	TBV mt/ha	Accuracy of EBV	Maturity Days Yala	(My-My')	EBV maturity days	Rank for EBV	TBV maturity days	Accuracy of EBV	Maturity Days Yala	(My-My')	EBV maturity days	Rank for EBV	TBV maturity days	Accuracy of EBV	Mean cm	(H-H')	EBV cm	Rank for EBV	TBV height cm	Accuracy of EBV
1	Murungakayan_302	2.5	-2.4398	-1.2199	-	-0.83425	0.537728	-	-	-	-	23.7941	-	-	-	-	-	22.0602	-	-	-	-	-	18.1148	-
2	Mas	3.5	-1.4398	-0.7199	-	-0.83425	0.862931	-	-	-	-	23.7941	-	-	-	-	-	22.0602	-	-	-	-	-	18.1148	-
3	HerathBanda	-	-	-	-	-	-	-	-	-	-	-	-	-	-	-	-	-	-	-	-	-	-	-	-
4	Kuruluthudu	-	-	-	-	-	-	-	-	-	-	-	-	-	-	-	-	-	-	-	-	-	-	-	-
5	Madathawalu	-	-	-	-	-	-	-	-	-	-	-	-	-	-	-	-	-	-	-	-	-	-	-	-
6	Masuran	-	-	-	-	-	-	-	-	-	-	-	-	-	-	-	-	-	-	-	-	-	-	-	-
7	RathSuwandal	-	-	-	-	-	-	-	-	-	-	-	-	-	-	-	-	-	-	-	-	-	-	-	-
8	Rathdel	-	-	-	-	-	-	-	-	-	-	-	-	-	-	-	-	-	-	-	-	-	-	-	-
9	Sulai	-	-	-	-	-	-	-	-	-	-	-	-	-	-	-	-	-	-	-	-	-	-	-	-
10	Thatuvee	-	-	-	-	-	-	-	-	-	-	-	-	-	-	-	-	-	-	-	-	-	-	-	-
11	Suwadhal	-	-	-	-	-	-	-	-	-	-	-	-	-	-	-	-	-	-	-	-	-	-	-	-
12	Podiwee_A8	-	-	-	-	0.41575	-	-	-	-	-	22.9441	-	-	-	-	-	27.5852	-	-	-	-	-	6.72478	-
13	Pachchaperumal	3.5	-1.4398	-0.7199	-	-0.63425	0.864959	-	-	-	-	-12.7559	-	-	-	-	-	-14.4898	-	-	-	-	-	15.9048	-
14	H5	4	-0.9398	-0.4699	-	-0.83425	0.56326	-	-	-	-	-10.2059	-	-	-	-	-	-11.9398	-	-	-	-	-	8.59478	-
15	Engkatek	-	-	-	-	-0.00125	-	-	-	-	-	23.7941	-	-	-	-	-	35.6602	-	-	-	-	-	3.80588	-
16	71_555	-	-	-	-	0.41575	-	-	-	-	-	-	-	-	-	-	-	33.9602	-	-	-	-	-	6.72478	-
17	1280	-	-	-	-	0.41575	-	-	-	-	-	-12.7559	-	-	-	-	-	-14.4898	-	-	-	-	-	-3.98522	-
18	Pokkali	-	-	-	-	0.26575	-	-	-	-	-	-4.82537	-	-	-	-	-	-6.58482	-	-	-	-	-	0.547833	-
19	H501	-	-	-	-	-0.66775	-	-	-	-	-	22.9441	-	-	-	-	-	21.2102	-	-	-	-	-	20.3809	-
20	Dee_Geo_Woo_Gen	-	-	-	-	-0.83425	-	-	-	-	-	-	-	-	-	-	-	21.2102	-	-	-	-	-	4.51478	-
21	IR262	-	-	-	-	0.16575	-	-	-	-	-	1.69413	-	-	-	-	-	-0.0398208	-	-	-	-	-	-12.0602	-
22	Remadja	-	-	-	-	0.66575	-	-	-	-	-	10.1941	-	-	-	-	-	8.46018	-	-	-	-	-	-9.93522	-
23	IR8	-	-	-	-	-0.68425	-	-	-	-	-	-2.55587	-	-	-	-	-	-4.28982	-	-	-	-	-	-	-
24	Ptb33	-	-	-	-	-	-	-	-	-	-	-	-	-	-	-	-	-	-	-	-	-	-	-	-
25	Bg96_3	-	-	-	-	0.46575	-	-	-	-	-	20.3941	-	-	-	-	-	18.6602	-	-	-	-	-	-11.6352	-
26	75_1870	-	-	-	-	-	-	-	-	-	-	-	-	-	-	-	-	-	-	-	-	-	-	-	-
27	Ainantsao	-	-	-	-	-1.08425	-	-	-	-	-	-25.5059	-	-	-	-	-	-27.2398	-	-	-	-	-	8.76478	-
28	Ld125	-	-	-	-	-0.58425	-	-	-	-	-	-2.55587	-	-	-	-	-	-4.28982	-	-	-	-	-	18.9648	-
29	Bw248_1	-	-	-	-	-0.58425	-	-	-	-	-	-2.55587	-	-	-	-	-	-4.28982	-	-	-	-	-	18.9648	-
30	Bw259_3	-	-	-	-	-0.63425	-	-	-	-	-	-6.80587	-	-	-	-	-	-8.53982	-	-	-	-	-	25.8923	-
31	Bw242_5_5	-	-	-	-	-0.55925	-	-	-	-	-	-5.74337	-	-	-	-	-	-7.47732	-	-	-	-	-	26.4159	-
32	IR5	-	-	-	-	0.16575	-	-	-	-	-	-	-	-	-	-	-	50.9602	-	-	-	-	-	3.66478	-
33	Panduruwee	2.5	-2.4398	-1.2199	-	-0.45925	-0.656287	-	-	-	-	-	-	-	-	-	-	27.5852	-	-	-	-	-	3.66478	-
34	Ob667	-	-	-	-	-	-	-	-	-	-	-	-	-	-	-	-	-	-	-	-	-	-	-	-
35	Bg401_1	-	-	-	-	-0.33425	-	-	-	-	-	-0.005865	-	-	-	-	-	-1.73982	-	-	-	-	-	9.61478	-
36	80_3717	-	-	-	-	-	-	-	-	-	-	-	-	-	-	-	-	-	-	-	-	-	-	-	-
37	IR841	-	-	-	-	-	-	-	-	-	-	-	-	-	-	-	-	-	-	-	-	-	-	-	-
38	Bg275_6	-	-	-	-	-	-	-	-	-	-	-	-	-	-	-	-	-	-	-	-	-	-	-	-
39	Bg367_7	4.5	-0.4398	-0.2199	53	-	-	-	-	-	-	-12.7559	-	-	-	-	-	-14.4898	-	-	-	-	-	0.434784	-
40	At66_2	-	-	-	-	-	-	-	-	-	-	-15.3059	-	-	-	-	-	-17.0398	-	-	-	-	-	1.96478	-
41	Bg367_4	-	-	-	-	-	-	-	-	-	-	-6.80587	-	-	-	-	-	-8.53982	-	-	-	-	-	-3.98522	-
42	Bg94_1(R)	-	-	-	-	-	-	-	-	-	-	-	-	-	-	-	-	-	-	-	-	-	-	-	-
43	Hondarawala_502	-	-	-	-	-	-	-	-	-	-	22.9441	-	-	-	-	-	21.2102	-	-	-	-	-	-	-
44	IR2071_586	-	-	-	-	-	-	-	-	-	-	22.9441	-	-	-	-	-	21.2102	-	-	-	-	-	5.36478	-
45	83_1026	-	-	-	-	0.41575	-	-	-	-	-	8.49413	-	-	-	-	-	6.76018	-	-	-	-	-	-9.93522	-
46	IR50	-	-	-	-	-0.33425	-	-	-	-	-	-2.55587	-	-	-	-	-	-4.28982	-	-	-	-	-	-1.43522	-
47	Basmathi_442	-	-	-	-	-0.23425	-	-	-	-	-	10.1941	-	-	-	-	-	8.46018	-	-	-	-	-	-3.98522	-
48	Bg12_1	-	-	-	-	-0.05925	-	-	-	-	-	5.51913	-	-	-	-	-	3.78518	-	-	-	-	-	-5.68522	-
49	Bg1492	-	-	-	-	0.34075	-	-	-	-	-	-7.65587	-	-	-	-	-	-9.38982	-	-	-	-	-	-3.13522	-
50	88_5089	-	-	-	-	0.36575	-	-	-	-	-	-3.40587	-	-	-	-	-	-5.13982	-	-	-	-	-	-6.53522	-
51	84_3346	-	-	-	-	-	-	-	-	-	-	-	-	-	-	-	-	-	-	-	-	-	-	-	-
52	IR36	-	-	-	-	-0.58425	-	-	-	-	-	-2.55587	-	-	-	-	-	-4.28982	-	-	-	-	-	-2.28522	-
53	Senerang	-	-	-	-	-0.48425	-	-	-	-	-	-2.55587	-	-	-	-	-	-4.28982	-	-	-	-	-	-16.7352	-
54	Bg1203	-	-	-	-	0.86575	-	-	-	-	-	-11.9059	-	-	-	-	-	-13.6398	-	-	-	-	-	-1.43522	-
55	Bw267_3_11M	-	-	-	-	-0.58425	-	-	-	-	-	-2.55587	-	-	-	-	-	-4.28982	-	-	-	-	-	-3.13522	-
56	At85_2	-	-	-	-	0.91575	-	-	-	-	-	1.69413	-	-	-	-	-	-0.0398208	-	-	-	-	-	-1.43522	-
57	IR49517_41_1_2_3	-	-	-	-	-0.23425	-	-	-	-	-	-5.10587	-	-	-	-	-	-6.83982	-	-	-	-	-	-7.38522	-
58	Bg2225_1	-	-	-	-	0.79075	-	-	-	-	-	-10.2059	-	-	-	-	-	-11.9398	-	-	-	-	-	-3.13522	-
59	Bg96_3298	-	-	-	-	0.91575	-	-	-	-	-	-9.35587	-	-	-	-	-	-11.0898	-	-	-	-	-	-10.7852	-
60	Bg_CMS_1A	-	-	-	-	1.41575	-	-	-	-	-	8.49413	-	-	-	-	-	6.76018	-	-	-	-	-	27.4648	-
61	IR54742_22_19_3R	-	-	-	-	1.41575	-	-	-	-	-	8.49413	-	-	-	-	-	6.76018	-	-	-	-	-	27.4648	-
62	MR1523	-	-	-	-	-0.48425	-	-	-	-	-	21.2441	-	-	-	-	-	19.5102	-	-	-	-	-	-15.0352	-
63	87_519	-	-	-	-	-0.48425	-	-	-	-	-	21.2441	-	-	-	-	-	19.5102	-	-	-	-	-	-15.0352	-
64	Ob2552	-	-	-	-	-	-	-	-	-	-	-	-	-	-	-	-	-	-	-	-	-	-	-	-
65	Bg2426_2	-	-	-	-	0.66575	-	-	-	-	-	-11.0559	-	-	-	-	-	-12.7898	-	-	-	-	-	4.51478	-
66	Ld98_152	-	-	-	-	-0.08425	-	-	-	-	-	1.69413	-	-	-	-	-	-0.0398208	-	-	-	-	-	-8.23522	-
67	At01	-	-	-	-	-0.08425	-	-	-	-	-	1.69413	-	-	-	-	-	-0.0398208	-	-	-	-	-	-8.23522	-
68	Ld4_9_11	-	-	-	-	-0.28425	-	-	-	-	-	-5.10587	-	-	-	-	-	-6.83982	-	-	-	-	-	-41.3852	-
69	Ld99_17_4	-	-	-	-	-0.28425	-	-	-	-	-	-5.10587	-	-	-	-	-	-6.83982	-	-	-	-	-	-41.3852	-
70	Nonabokra	-	-	-	-	0.91575	-	-	-	-	-	-3.40587	-	-	-	-	-	-5.13982	-	-	-	-	-	-10.7852	-
71	IR555178	-	-	-	-	-	-	-	-	-	-	-	-	-	-	-	-	-	-	-	-	-	-	-	-
72	IR65515_47_2_1_91	-	-	-	-	0.11575	-	-	-	-	-	-2.55587	-	-	-	-	-	-4.28982	-	-	-	-	-	11.3148	-
73	Ld99_11_48	-	-	-	-	-0.28425	-	-	-	-	-	-4.25587	-	-	-	-	-	-5.98982	-	-	-	-	-	-10.7852	-
74	Bg96_1520	-	-	-	-	-0.28425	-	-	-	-	-	-4.25587	-	-	-	-	-	-5.98982	-	-	-	-	-	-10.7852	-
75	IR70422_66_5_2	-	-	-	-	0.14075	-	-	-	-	-	-7.65587	-	-	-	-	-	-9.38982	-	-	-	-	-	-14.6952	-
76	Bg98_2571	-	-	-	-	0.14075	-	-	-	-	-	-7.65587	-	-	-	-	-	-9.38982	-	-	-	-	-	-14.6952	-
77	Ld12_38_1	3.5	-1.4398	-0.7199	-	0.36575	-0.508057	-	-	-	-	-0.855865	-	-	-	-	-	-2.58982	-	-	-	-	-	-3.13522	-
78	UnP1	-	-	-	-	-0.33425	-	-	-	-	-	-19.5559	-	-	-	-	-	-21.2898	-	-	-	-	-	2.81478	-
79	UnP2	-	-	-	-	-0.33425	-	-	-	-	-	-19.5559	-	-	-	-	-	-21.2898	-	-	-	-	-	2.81478	-
80	Ob678	3.5	-1.4398	-0.7199	-	-0.05125	0.0711904	-	-	-	-	8.77718	-	-	-	-	-	7.01518	-	-	-	-	-	-9.93522	-
81	ZX788	-	-	-	-	0.16575	-	-	-	-	-	-23.8059	-	-	-	-	-	-25.5398	-	-	-	-	-	13.0148	-
82	IR42	-	-	-	-	0.06575	-	-	-	-	-	14.4441	-	-	-	-	-	12.7102	-	-	-	-	-	-6.53522	-
83	C104	3	-1.9398	-0.9699	-	-0.08425	0.0868646	-	-	-	-	22.9441	-	-	-	-	-	21.2102	-	-	-	-	-	-	-
84	At04	-	-	-	-	-0.33425	-	-	-	-	-	-17.0059	-	-	-	-	-	-18.7398	-	-	-	-	-	-19.2852	-
85	IR8_246	-	-	-	-	0.16575	-	-	-	-	-	-2.55587	-	-	-	-	-	-4.28982	-	-	-	-	-	-20.1352	-
86	IR246	-	-	-	-	0.46575	-	-	-	-	-	-6.80587	-	-	-	-	-	-8.53982	-	-	-	-	-	-9.08522	-
87	IR20	4.5	-0.4398	-0.2199	54	-	-	-	-	-	-	-	-	-	-	-	-	-	-	-	-	-	-	-	-
88	Ob677	-	-	-	-	-	-	-	-	-	-	-	-	-	-	-	-	-	-	-	-	-	-	-	-
89	Bg400	-	-	-	-	0.16575	-	-	-	-	-	10.1941	-	-	-	-	-	8.46018	-	-	-	-	-	-4.83522	-
90	Bg73_797	-	-	-	-	-	-	-	-	-	-	-	-	-	-	-	-	-	-	-	-	-	-	-	-
91	Ld335	-	-	-	-	-0.33425	-	-	-	-	-	-5.10587	-	-	-	-	-	-6.83982	-	-	-	-	-	-26.9352	-
92	9_3R	-	-	-	-	-	-	-	-	-	-	-	-	-	-	-	-	-	-	-	-	-	-	-	-
93	Ob2547	-	-	-	-	-	-	-	-	-	-	-	-	-	-	-	-	-	-	-	-	-	-	-	-
94	At03_105	-	-	-	-	0.01575	-	-	-	-	-	-12.7559	-	-	-	-	-	-14.4898	-	-	-	-	-	-3.98522	-
95	94_2236	4	-0.9398	-0.4699	-	-	-	-	-	-	-	-	-	-	-	-	-	-	-	-	-	-	-	-	-
96	CR9413	-	-	-	-	-	-	-	-	-	-	-	-	-	-	-	-	-	-	-	-	-	-	-	-
97	IR46	-	-	-	-	-	-	-	-	-	-	-	-	-	-	-	-	-	-	-	-	-	-	-	-
98	Bg797	-	-	-	-	-	-	-	-	-	-	-	-	-	-	-	-	-	-	-	-	-	-	-	-
99	85_1580	-	-	-	-	-	-	-	-	-	-	-	-	-	-	-	-	-	-	-	-	-	-	-	-
100	Senerang_M_17	-	-	-	-	-	-	-	-	-	-	-	-	-	-	-	-	-	-	-	-	-	-	-	-
101	IR_50	-	-	-	-	-	-	-	-	-	-	-	-	-	-	-	-	-	-	-	-	-	-	-	-
102	Co_10	-	-	-	-	-	-	-	-	-	-	-	-	-	-	-	-	-	-	-	-	-	-	-	-
103	84_1587	-	-	-	-	-	-	-	-	-	-	-	-	-	-	-	-	-	-	-	-	-	-	-	-
104	Bg731_2	-	-	-	-	-	-	-	-	-	-	-	-	-	-	-	-	-	-	-	-	-	-	-	-
105	IR4432_52_6_4	-	-	-	-	-	-	-	-	-	-	-	-	-	-	-	-	-	-	-	-	-	-	-	-
106	76_3990	-	-	-	-	-	-	-	-	-	-	-	-	-	-	-	-	-	-	-	-	-	-	-	-
107	H4	3.5	-1.4398	-0.7199	-	-0.13425	0.186484	136	28.3671	24.112	-	10.7041	-0.252591	136	25.7857	21.9178	-	8.97018	-0.443412	93	20.9558	17.8125	67	-9.08522	-0.510048
108	Un1	-	-	-	-	-0.93425	-	-	-	-	-	-8.93087	-	-	-	-	-	-10.6648	-	-	-	-	-	4.93978	-
109	H7	3.6	-1.3398	-0.6699	64	-	-	105	-2.6329	-2.23797	37	-	-	105	-5.2143	-4.43215	37	-	-	72	-0.04416	-0.037536	40	-	-
110	H8	-	-	-	-	-0.33425	-	135	27.3671	23.262	-	23.7941	0.977637	135	24.7857	21.0678	-	22.0602	0.955017	-	-	-	-	4.59978	-
111	H10	3	-1.9398	-0.9699	70	-	-	90	-17.6329	-14.988	7	-	-	90	-20.2143	-17.1822	7	-	-	83	10.9558	9.31246	55	-	-
112	Un17	-	-	-	-	-1.08425	-	-	-	-	-	-	-	-	-	-	-	4.21018	-	-	-	-	-	-	-
113	H9	3	-1.9398	-0.9699	-	-	-	-	-	-	-	-	-	115	4.7857	4.06785	-	-	-	-	-	-	-	-	-
114	62_355	3.9	-1.0398	-0.5199	63	-	-	93	-14.6329	-12.438	12	-	-	93	-17.2143	-14.6322	12	-	-	90.4	18.3558	15.6025	61	-	-
115	Bg11_11	4.5	-0.4398	-0.2199	45	0.16575	-0.753752	136	28.3671	24.112	71	10.1941	-0.365285	136	25.7857	21.9178	71	8.46018	-0.590707	77.1	5.05584	4.29746	49	-4.83522	-0.888784
116	Un20	-	-	-	-	-	-	-	-	-	-	-	-	-	-	-	-	-	-	-	-	-	-	-	-
117	Un21	-	-	-	-	0.16575	-	-	-	-	-	-2.55587	-	-	-	-	-	-4.28982	-	-	-	-	-	-20.1352	-
118	Bg34_6	5.5	0.5602	0.2801	25	-	-	105	-2.6329	-2.23797	37	-	-	105	-5.2143	-4.43215	37	-	-	48	-24.0442	-20.4375	3	-	-
119	Un2	-	-	-	-	-	-	-	-	-	-	-6.80587	-	-	-	-	-	-8.53982	-	-	-	-	-	-9.08522	-
120	Bg34_8	6.1	1.1602	0.5801	13	0.46575	0.754482	100	-7.6329	-6.48797	23	-6.80587	0.95329	100	-10.2143	-8.68215	23	-8.53982	0.983333	61	-11.0442	-9.38754	20	-15.8852	0.590961
121	Ld66	3.5	-1.4398	-0.7199	65	-0.08425	0.11703	135	27.3671	23.262	66	-2.55587	-9.10143	135	24.7857	21.0678	66	-4.28982	-0.203619	77	4.95584	4.21246	46	-14.1852	-0.296962
122	Mi273	-	-	-	-	-	-	135	27.3671	23.262	-	-	-	135	24.7857	21.0678	-	-	-	58	-14.0442	-11.9375	-	-	-
123	Un23	-	-	-	-	-0.08425	-	-	-	-	-	-	-	-	-	-	-	46.7102	-	-	-	-	-	-3.64522	-
124	Bg3_5	5	0.0602	0.0301	38	-	-	-	-	-	-	-	-	165	54.7857	46.5678	-	-	-	67.4	-4.64416	-3.94754	-	-	-
125	Bg94_1	4.1	-0.8398	-0.4199	61	0.63575	-0.66048	105	-2.6329	-2.23797	37	-5.27587	0.424189	105	-5.2143	-4.43215	37	-7.00982	0.632278	55	-17.0442	-14.4875	10	0.902283	-0.06228
126	Bg90_2	6.5	1.5602	0.7801	8	0.16575	0.212473	120	12.3671	10.512	57	6.36913	0.349535	120	9.7857	8.31785	57	4.63518	0.205497	60	-12.0442	-10.2375	18	1.11478	-0.108892
127	At16	3.8	-1.1398	-0.5699	-	-	-	105	-2.6329	-2.23797	-	-	-	105	-5.2143	-4.43215	-	-	-	-	-	-	-	-	-
128	Un24	-	-	-	-	-0.83425	-	-	-	-	-	22.9441	-	-	-	-	-	-	-	-	-	-	-	25.7648	-
129	Bw78	3.5	-1.4398	-0.7199	65	-	-	135	27.3671	23.262	66	-	-	135	24.7857	21.0678	66	-	-	102	29.9558	25.4625	66	-	-
130	Bg94_2	5.9	0.9602	0.4801	23	-	-	105	-2.6329	-2.23797	-	-	-	105	-5.2143	-4.43215	-	-	-	-	-	-	-	-	-
131	Bg276_5	4.3	-0.6398	-0.3199	56	0.51575	-0.620262	100	-7.6329	-6.48797	23	-15.3059	0.423888	100	-10.2143	-8.68215	23	-17.0398	0.509521	53	-19.0442	-16.1875	7	1.96478	-0.121376
132	Un22	-	-	-	-	-0.33425	-	-	-	-	-	22.9441	-	-	-	-	-	21.2102	-	-	-	-	-	30.8648	-
133	Bw100	4.5	-0.4398	-0.2199	45	-	-	135	27.3671	23.262	66	-	-	135	24.7857	21.0678	66	-	-	108	35.9558	30.5625	71	-	-
134	Un3	-	-	-	-	0.46575	-	-	-	-	-	20.3941	-	-	-	-	-	18.6602	-	-	-	-	-	-11.6352	-
135	Bg379_2	6.1	1.1602	0.5801	13	0.39075	0.515419	132	24.3671	20.712	64	2.54413	0.86	132	21.7857	18.5178	64	0.810179	0.0437513	58	-14.0442	-11.9375	13	-8.23522	0.550428
136	Un4	-	-	-	-	0.36575	-	-	-	-	-	22.9441	-	-	-	-	-	21.2102	-	-	-	-	-	1.11478	-
137	Bg400_1	5.9	0.9602	0.4801	20	0.91575	0.52427	135	27.3671	23.262	66	22.9441	0.986145	135	24.7857	21.0678	66	21.2102	0.993289	73	0.95584	0.812464	42	5.36478	0.151444
138	Un5	-	-	-	-	-1.08425	-	-	-	-	-	-25.5059	-	-	-	-	-	-27.2398	-	-	-	-	-	8.76478	-
139	Bg750	3	-1.9398	-0.9699	70	-	-	78	-29.6329	-25.188	1	-	-	78	-32.2143	-27.3822	1	-	-	82	9.95584	8.46246	54	-	-
140	Un18	-	-	-	-	-0.33425	-	-	-	-	-	-2.55587	-	-	-	-	-	-4.28982	-	-	-	-	-	27.4648	-
141	Bw266_7	4.5	-0.4398	-0.2199	45	-	-	105	-2.6329	-2.23797	37	-	-	105	-5.2143	-4.43215	37	-	-	104	31.9558	27.1625	67	-	-
142	Bw267_3	4	-0.9398	-0.4699	62	-0.48425	0.970367	105	-2.6329	-2.23797	37	-3.40587	0.657092	105	-5.2143	-4.43215	37	-5.13982	0.862317	94	21.9558	18.6625	62	22.3648	0.834458
143	Bw272_6b	3.5	-1.4398	-0.7199	65	-	-	90	-17.6329	-14.988	7	-	-	90	-20.2143	-17.1822	7	-	-	106.3	34.2558	29.1175	70	-	-
144	Un6	-	-	-	-	0.41575	-	-	-	-	-	-	-	-	-	-	-	38.2102	-	-	-	-	-	10.4648	-
145	Bg38	6	1.0602	0.5301	16	-	-	-	-	-	-	-	-	155	44.7857	38.0678	-	-	-	84	11.9558	10.1625	-	-	-
146	Bg407	5.5	0.5602	0.2801	30	-	-	-	-	-	-	-	-	170	59.7857	50.8178	-	-	-	76	3.95584	3.36246	-	-	-
147	Bg745	6	1.0602	0.5301	17	-	-	-	-	-	-	-	-	150	39.7857	33.8178	-	-	-	79.6	7.55584	6.42246	-	-	-
148	Un7	-	-	-	-	-	-	-	-	-	-	-	-	-	-	-	-	-	-	-	-	-	-	-	-
149	Un8	-	-	-	-	-	-	-	-	-	-	-	-	-	-	-	-	-	-	-	-	-	-	-	-
150	Un9	-	-	-	-	0.66575	-	-	-	-	-	12.7441	-	-	-	-	-	11.0102	-	-	-	-	-	-7.38522	-
151	Bg380	6.5	1.5602	0.7801	8	0.39075	0.00358285	123	15.3671	13.062	61	-2.55587	0.84	123	12.7857	10.8678	61	-4.28982	-0.394726	63	-9.04416	-7.68754	22	-2.71022	-0.836503
152	Bg450	5.3	0.3602	0.1801	29	-	-	125	17.3671	14.762	62	-	-	125	14.7857	12.5678	62	-	-	64	-8.04416	-6.83754	24	-	-
153	Un10	-	-	-	-	-	-	-	-	-	-	-	-	-	-	-	-	-	-	-	-	-	-	-	-
154	Un11	-	-	-	-	1.66575	-	-	-	-	-	-2.55587	-	-	-	-	-	-4.28982	-	-	-	-	-	-	-
155	Bg350	8.5	3.5602	1.7801	-	-	-	105	-2.6329	-2.23797	-	-	-	105	-5.2143	-4.43215	-	-	-	-	-	-	-	-	-
156	Bw351	4.5	-0.4398	-0.2199	45	-0.33425	0.657891	108	0.3671	0.312035	50	-2.55587	-0.122086	108	-2.2143	-1.88215	50	-4.28982	0.438749	83	10.9558	9.31246	55	-4.83522	-0.51922
157	Un12	-	-	-	-	-0.08425	-	-	-	-	-	-12.7559	-	-	-	-	-	-14.4898	-	-	-	-	-	0.434784	-
158	Bg300	5	0.0602	0.0301	33	0.21575	0.139513	93	-14.6329	-12.438	12	-9.35587	0.67057	93	-17.2143	-14.6322	12	-11.0898	0.680578	72.2	0.15584	0.132464	41	-5.68522	-0.0232997
159	Bg301	6	1.0602	0.5301	15	-	-	93	-14.6329	-12.438	12	-	-	93	-17.2143	-14.6322	12	-	-	67	-5.04416	-4.28754	30	-	-
160	Bw302	3.2	-1.7398	-0.8699	69	-	-	90	-17.6329	-14.988	7	-	-	90	-20.2143	-17.1822	7	-	-	98	25.9558	22.0625	64	-	-
161	Bw400	5	0.0602	0.0301	-	-	-	120	12.3671	10.512	-	-	-	120	9.7857	8.31785	-	-	-	-	-	-	-	-	-
162	Bw451	5.5	0.5602	0.2801	25	-0.33425	-0.837996	120	12.3671	10.512	57	-2.55587	-0.243137	120	9.7857	8.31785	57	-4.28982	-0.515737	66	-6.04416	-5.13754	27	-3.13522	0.361346
163	At303	6.2	1.2602	0.6301	12	-	-	90	-17.6329	-14.988	7	-	-	90	-20.2143	-17.1822	7	-	-	74	1.95584	1.66246	44	-	-
164	Bg352	4.9	-0.0398	-0.0199	37	-0.33425	0.0595363	100	-7.6329	-6.48797	23	-4.25587	0.475524	100	-10.2143	-8.68215	23	-5.98982	0.550515	67	-5.04416	-4.28754	30	27.4648	-0.15611
165	Un13	-	-	-	-	0.01575	-	-	-	-	-	-15.3059	-	-	-	-	-	-17.0398	-	-	-	-	-	7.06478	-
166	At353	5.2	0.2602	0.1301	30	-	-	90	-17.6329	-14.988	7	-	-	90	-20.2143	-17.1822	7	-	-	80	7.95584	6.76246	51	-	-
167	At354	6.5	1.5602	0.7801	8	-	-	95	-12.6329	-10.738	17	-	-	95	-15.2143	-12.9322	17	-	-	67	-5.04416	-4.28754	30	-	-
168	At401	5	0.0602	0.0301	33	-	-	115	7.3671	6.26203	53	-	-	115	4.7857	4.06785	53	-	-	85	12.9558	11.0125	57	-	-
169	Un33	-	-	-	-	0.76575	-	-	-	-	-	5.94413	-	-	-	-	-	4.21018	-	-	-	-	-	11.3148	-
170	Un34	-	-	-	-	0.76575	-	-	-	-	-	5.94413	-	-	-	-	-	4.21018	-	-	-	-	-	11.3148	-
171	At402	6.7	1.7602	0.8801	7	-0.23425	-0.266163	115	7.3671	6.26203	53	10.1941	0.614278	115	4.7857	4.06785	53	8.46018	0.480823	85	12.9558	11.0125	57	-3.98522	-0.361882
172	Bw452	5	0.0602	0.0301	-	-	-	135	27.3671	23.262	-	-	-	135	24.7857	21.0678	-	-	-	-	-	-	-	-	-
173	Bw453	7	2.0602	1.0301	2	-	-	135	27.3671	23.262	66	-	-	135	24.7857	21.0678	66	-	-	78	5.95584	5.06246	50	-	-
174	Un31	-	-	-	-	-0.23425	-	-	-	-	-	-17.8559	-	-	-	-	-	-19.5898	-	-	-	-	-	-3.13522	-
175	Un32	-	-	-	-	-0.23425	-	-	-	-	-	-17.8559	-	-	-	-	-	-19.5898	-	-	-	-	-	-3.13522	-
176	Bg304	4.7	-0.2398	-0.1199	40	-	-	87	-20.6329	-17.538	5	-	-	87	-23.2143	-19.7322	5	-	-	68	-4.04416	-3.43754	35	-	-
177	Bg403	6	1.0602	0.5301	15	-	-	118	10.3671	8.81203	55	-	-	118	7.7857	6.61785	55	-	-	60	-12.0442	-10.2375	18	-	-
178	Ld355	4.5	-0.4398	-0.2199	45	-0.33425	0.657891	105	-2.6329	-2.23797	37	-5.10587	0.438313	105	-5.2143	-4.43215	37	-6.83982	0.647993	70	-2.04416	-1.73754	37	-26.9352	0.064508
179	Ld356	4.5	-0.4398	-0.2199	45	-	-	105	-2.6329	-2.23797	37	-	-	105	-5.2143	-4.43215	37	-	-	66	-6.04416	-5.13754	27	-	-
180	Un29	-	-	-	-	0.31575	-	-	-	-	-	-3.40587	-	-	-	-	-	-5.13982	-	-	-	-	-	-13.3352	-
181	Un30	-	-	-	-	0.31575	-	-	-	-	-	-3.40587	-	-	-	-	-	-5.13982	-	-	-	-	-	-13.3352	-
182	Bg357	5.8	0.8602	0.4301	23	-	-	104	-3.6329	-3.08797	32	-	-	104	-6.2143	-5.28215	32	-	-	56	-16.0442	-13.6375	11	-	-
183	At405	4.7	-0.2398	-0.1199	40	-0.23425	0.511846	120	12.3671	10.512	57	-5.10587	-0.485716	120	9.7857	8.31785	57	-6.83982	-0.822307	67	-5.04416	-4.28754	30	-7.38522	0.580557
184	Bg358	4.8	-0.1398	-0.0699	39	0.01575	-0.225322	104	-3.6329	-3.08797	32	-2.55587	0.791812	104	-6.2143	-5.28215	32	-4.28982	0.768677	66	-6.04416	-5.13754	27	21.5148	-0.238791
185	Bg359	5.9	0.9602	0.4801	20	-0.48425	-0.99143	104	-3.6329	-3.08797	32	-3.40587	0.906661	104	-6.2143	-5.28215	32	-5.13982	0.972308	64	-8.04416	-6.83754	24	22.3648	-0.305728
186	Un14	-	-	-	-	-0.48425	-	-	-	-	-	-2.55587	-	-	-	-	-	-4.28982	-	-	-	-	-	-16.7352	-
187	Bg360	4.2	-0.7398	-0.3699	57	0.36575	-0.988781	105	-2.6329	-2.23797	37	-0.855865	-0.614857	105	-5.2143	-4.43215	37	-2.58982	0.288625	52	-20.0442	-17.0375	5	-3.13522	0.184018
188	Bg305	6.9	1.9602	0.9801	6	-	-	94	-13.6329	-11.588	16	-	-	94	-16.2143	-13.7822	16	-	-	70	-2.04416	-1.73754	37	-	-
189	Bw361	4.5	-0.4398	-0.2199	45	0.01575	-0.0716235	105	-2.6329	-2.23797	37	-2.55587	0.875619	105	-5.2143	-4.43215	37	-4.28982	0.96682	80	7.95584	6.76246	51	21.5148	0.314317
190	At362	7	2.0602	1.0301	2	-	-	110	2.3671	2.01203	51	-	-	110	-0.2143	-0.182155	51	-	-	70	-2.04416	-1.73754	37	-	-
191	Bw363	3.5	-1.4398	-0.7199	65	-	-	105	-2.6329	-2.23797	37	-	-	105	-5.2143	-4.43215	37	-	-	58	-14.0442	-11.9375	13	-	-
192	At306	4.7	-0.2398	-0.1199	40	0.01575	-0.131359	102	-5.6329	-4.78797	26	-12.7559	0.375354	102	-8.2143	-6.98215	26	-14.4898	0.481866	63	-9.04416	-7.68754	22	-3.98522	0.0709866
193	Bg250	4.5	-0.4398	-0.2199	45	-0.48425	0.454104	85	-22.6329	-19.238	3	-19.5559	0.983744	85	-25.2143	-21.4322	3	-21.2898	0.993314	75	2.95584	2.51246	45	7.91478	0.317439
194	At307	7	2.0602	1.0301	2	-	-	97	-10.6329	-9.03797	20	-	-	97	-13.2143	-11.2322	20	-	-	59	-13.0442	-11.0875	15	-	-
195	Un19	-	-	-	-	-0.08425	-	-	-	-	-	10.1941	-	-	-	-	-	8.46018	-	-	-	-	-	-15.0352	-
196	Bg406	5	0.0602	0.0301	33	-	-	120	12.3671	10.512	57	-	-	120	9.7857	8.31785	57	-	-	54	-18.0442	-15.3375	8	-	-
197	Bg407H	8	3.0602	1.5301	1	-	-	118	10.3671	8.81203	55	-	-	118	7.7857	6.61785	55	-	-	104	31.9558	27.1625	67	-	-
198	Bg454	4.2	-0.7398	-0.3699	57	-	-	133	25.3671	21.562	65	-	-	133	22.7857	19.3678	65	-	-	54	-18.0442	-15.3375	8	-	-
199	Un15	-	-	-	-	-0.33425	-	-	-	-	-	-4.25587	-	-	-	-	-	-5.98982	-	-	-	-	-	27.4648	-
200	Bw364	4.5	-0.4398	-0.2199	45	-	-	103	-4.6329	-3.93797	29	-	-	103	-7.2143	-6.13215	29	-	-	104	31.9558	27.1625	67	-	-
201	Ld365	4.5	-0.4398	-0.2199	45	-	-	102	-5.6329	-4.78797	26	-	-	102	-8.2143	-6.98215	26	-	-	40	-32.0442	-27.2375	2	-	-
202	At308	6.5	1.5602	0.7801	8	-	-	95	-12.6329	-10.738	17	-	-	95	-15.2143	-12.9322	17	-	-	77	4.95584	4.21246	46	-	-
203	Un25	-	-	-	-	0.41575	-	-	-	-	-	-7.65587	-	-	-	-	-	-9.38982	-	-	-	-	-	1.62478	-
204	Un26	-	-	-	-	0.41575	-	-	-	-	-	-7.65587	-	-	-	-	-	-9.38982	-	-	-	-	-	1.62478	-
205	Bg366	6	1.0602	0.5301	15	-	-	99	-8.6329	-7.33797	22	-	-	99	-11.2143	-9.53215	22	-	-	73.6	1.55584	1.32246	43	-	-
206	Ld408	5	0.0602	0.0301	33	-	-	110	2.3671	2.01203	51	-	-	110	-0.2143	-0.182155	51	-	-	62	-10.0442	-8.53754	21	-	-
207	Bw367	5.2	0.2602	0.1301	30	-	-	105	-2.6329	-2.23797	37	-	-	105	-5.2143	-4.43215	37	-	-	97	24.9558	21.2125	63	-	-
208	Ld368	4.6	-0.3398	-0.1699	43	-	-	102	-5.6329	-4.78797	26	-	-	102	-8.2143	-6.98215	26	-	-	23	-49.0442	-41.6875	1	-	-
209	Bg369	7	2.0602	1.0301	2	-	-	104	-3.6329	-3.08797	32	-	-	104	-6.2143	-5.28215	32	-	-	59	-13.0442	-11.0875	15	-	-
210	Un16	-	-	-	-	0.11575	-	-	-	-	-	-2.55587	-	-	-	-	-	-4.28982	-	-	-	-	-	11.3148	-
211	Bg370	5.4	0.4602	0.2301	28	-	-	105	-2.6329	-2.23797	37	-	-	105	-5.2143	-4.43215	37	-	-	85	12.9558	11.0125	57	-	-
212	Ld371	4.6	-0.3398	-0.1699	43	-	-	103	-4.6329	-3.93797	29	-	-	103	-7.2143	-6.13215	29	-	-	59	-13.0442	-11.0875	15	-	-
213	Bw372	4.2	-0.7398	-0.3699	57	-	-	104	-3.6329	-3.08797	32	-	-	104	-6.2143	-5.28215	32	-	-	98	25.9558	22.0625	64	-	-
214	At309	6	1.0602	0.5301	15	-	-	95	-12.6329	-10.738	17	-	-	95	-15.2143	-12.9322	17	-	-	52.8	-19.2442	-16.3575	6	-	-
215	Bg310	5.6	0.6602	0.3301	24	-	-	97	-10.6329	-9.03797	20	-	-	97	-13.2143	-11.2322	20	-	-	65	-7.04416	-5.98754	26	-	-
216	Bg251	5.5	0.5602	0.2801	25	-	-	80	-27.6329	-23.488	2	-	-	80	-30.2143	-25.6822	2	-	-	87	14.9558	12.7125	60	-	-
217	At373	4.9	-0.0398	-0.0199	37	-	-	103	-4.6329	-3.93797	29	-	-	103	-7.2143	-6.13215	29	-	-	56	-16.0442	-13.6375	11	-	-
218	Un27	-	-	-	-	0.41575	-	-	-	-	-	18.6941	-	-	-	-	-	-	-	-	-	-	-	4.51478	-
219	Un28	-	-	-	-	0.41575	-	-	-	-	-	18.6941	-	-	-	-	-	16.9602	-	-	-	-	-	4.51478	-
220	Bg455	6	1.0602	0.5301	15	-	-	130	22.3671	19.012	63	-	-	130	19.7857	16.8178	63	-	-	77	4.95584	4.21246	46	-	-
221	At311	5.2	0.2602	0.1301	30	-	-	93	-14.6329	-12.438	12	-	-	93	-17.2143	-14.6322	12	-	-	67	-5.04416	-4.28754	30	-	-
222	Bg252	4.2	-0.7398	-0.3699	57	-	-	85	-22.6329	-19.238	3	-	-	85	-25.2143	-21.4322	3	-	-	81	8.95584	7.61246	53	-	-
223	Bg374	5.9	0.9602	0.4801	20	-	-	107	-0.6329	-0.537965	49	-	-	107	-3.2143	-2.73215	49	-	-	68	-4.04416	-3.43754	35	-	-
224	Ld253	4.5	-0.4398	-0.2199	45	-	-	88	-19.6329	-16.688	6	-	-	88	-22.2143	-18.8822	6	-	-	49	-23.0442	-19.5875	4	-	-
	Mean Values	4.93978						107.633						110.214						72.0442

## Sheet: Supplementary Figure S1
Supplementary Figure S1
Supplementary Figure S1. Visualization of the entire pedigree of the rice cultivars in the rice breeding germplasm of Sri Lanka. Female and male parentages are indicated by red and purple lines, respectively. The symbol ‘×’ indicates the cross between two parents, and ‘×’ inside the circle represents selfing.

## Sheet: Supplementary Figure S2
Supplementary Figure S2
Supplemental Figure S2. Visualization of selected marker genotypes and Identity by Descent (IBD). (a): Marker alleles. The alleles of the DNA markers K29-N, K41, K48, and K5-N are given in vertical order.; (b): IBD probabilities of four Pup1 linked markers. The same pedigree as in the Supplemental Fig. 2A is shown with precalculated IBD data for part of the Pup1 linked region on chromosome 12 at …
